# Supplementary material for: 2-Carb­oxy-1-phenyl­ethanaminium nitrate
Source: Acta Crystallogr Sect E Struct Rep Online. 2009 Oct 28;65(Pt 11):o2895. doi: 10.1107/S1600536809042792 (PMC2971080; doi:10.1107/S1600536809042792)
Supplement: Supplementary file 2 [file e-65-o2895-Isup2.hkl]

# 
# h,k,l, Fc-squared, Fo-squared, sigma(Fo-squared) and status flag 
# 
data_I
_shelx_title ' qzr in P2(1)                    P21/c' 
_shelx_refln_list_code          4 
_shelx_F_calc_maximum      100.99 
_exptl_crystal_F_000       479.91 
_reflns_d_resolution_high  0.7700 
 
loop_ 
 _symmetry_equiv_pos_as_xyz 
 'x, y, z' 
 '-x, y+1/2, -z+1/2' 
 '-x, -y, -z' 
 'x, -y-1/2, z-1/2' 
 
_cell_length_a     6.2017 
_cell_length_b    10.3130 
_cell_length_c    18.0770 
_cell_angle_alpha  90.000 
_cell_angle_beta  105.360 
_cell_angle_gamma  90.000 
 
_shelx_F_squared_multiplier     1.000 
 
loop_ 
 _refln_index_h 
 _refln_index_k 
 _refln_index_l 
 _refln_F_squared_calc 
 _refln_F_squared_meas 
 _refln_F_squared_sigma 
 _refln_observed_status 
   1   0   0     3020.06     2949.24     40.87 o 
   2   0   0      743.74      830.00     18.88 o 
   3   0   0        6.13       11.51      2.49 o 
   4   0   0     1012.12     1038.70     51.58 o 
   5   0   0       13.99       17.15      4.46 o 
   6   0   0       37.16       39.90      6.75 o 
   7   0   0        7.82       21.47      9.22 o 
   1   1   0       91.41      125.02      5.23 o 
   2   1   0       53.77      189.87      5.40 o 
   3   1   0       15.30       15.87      1.23 o 
   4   1   0      194.41      151.67      5.01 o 
   5   1   0      129.45      112.55      7.31 o 
   6   1   0        6.28       17.48      3.52 o 
   7   1   0        8.93       20.78      4.72 o 
   0   2   0      937.52      935.91     16.28 o 
   1   2   0     6646.97     6363.75     98.36 o 
   2   2   0      454.76      393.85     11.29 o 
   3   2   0      493.24      475.47     12.67 o 
   4   2   0        0.47        0.53      1.00 o 
   5   2   0        1.86        5.18      2.27 o 
   6   2   0        1.59        8.38      3.55 o 
   7   2   0        1.57        4.40      3.51 o 
   1   3   0     2328.45     2442.26     41.63 o 
   2   3   0      229.06      289.09      6.08 o 
   3   3   0        9.43       10.98      1.51 o 
   4   3   0        1.43        9.19      4.97 o 
   5   3   0       71.61       91.58      6.56 o 
   6   3   0        0.42        3.45      2.55 o 
   7   3   0        3.30        2.50      3.11 o 
   0   4   0     9402.62     9687.33    267.10 o 
   1   4   0       15.35       18.05      1.07 o 
   2   4   0     1298.29     1303.47     28.44 o 
   3   4   0       16.12       18.58      2.10 o 
   4   4   0       66.18       70.27      4.29 o 
   5   4   0       13.67       18.26      3.00 o 
   6   4   0       51.25       62.55      6.01 o 
   7   4   0        1.67        3.35      3.33 o 
   1   5   0      274.56      278.87      6.83 o 
   2   5   0      307.02      345.94      8.96 o 
   3   5   0       20.26       20.22      1.69 o 
   4   5   0      139.63      134.18      6.42 o 
   5   5   0       55.98       54.50      4.71 o 
   6   5   0        2.76        1.87      2.81 o 
   7   5   0        0.17        1.85      3.19 o 
   0   6   0       36.08       36.39      5.99 o 
   1   6   0       59.61       39.92      2.13 o 
   2   6   0        1.70        7.66      1.33 o 
   3   6   0      231.09      200.36      6.99 o 
   4   6   0       29.14       31.17      3.46 o 
   5   6   0       14.90       17.43      3.24 o 
   6   6   0       19.43       17.78      4.18 o 
   1   7   0       72.05       62.51      3.73 o 
   2   7   0       36.18       29.42      2.26 o 
   3   7   0        1.81        1.38      1.62 o 
   4   7   0        1.02        3.88      2.10 o 
   5   7   0       17.27       16.51      5.67 o 
   6   7   0        0.03       -4.21      4.21 o 
   0   8   0      598.61      591.93     23.49 o 
   1   8   0       13.63       14.79      1.79 o 
   2   8   0      161.95      133.20      6.30 o 
   3   8   0      108.52      105.10      5.79 o 
   4   8   0       23.53       25.12      3.95 o 
   5   8   0        3.69        0.37      2.47 o 
   6   8   0        0.07        7.89      8.42 o 
   1   9   0      195.32      193.88      7.64 o 
   2   9   0       23.26       29.24      2.89 o 
   3   9   0      148.68      146.86      7.50 o 
   4   9   0       35.30       40.72      8.92 o 
   5   9   0       12.31        7.65      6.28 o 
   0  10   0      162.89      166.53     10.16 o 
   1  10   0        2.20        7.52      2.61 o 
   2  10   0        1.01        4.83      2.52 o 
   3  10   0        3.60        1.43      2.90 o 
   4  10   0       27.39       39.43      5.45 o 
   5  10   0       10.79        8.88      5.40 o 
   1  11   0        8.49        1.83      3.53 o 
   2  11   0        6.56       16.30      8.77 o 
   3  11   0       11.49       10.16      4.30 o 
   4  11   0       25.71       18.51      7.07 o 
   0  12   0       61.09       63.41     17.20 o 
   1  12   0       36.63       36.92     10.54 o 
   2  12   0       14.60       15.83      7.76 o 
   3  12   0        7.53        3.17      4.95 o 
   1  13   0       20.83       13.55      4.78 o 
  -7   1   1        5.09        5.94      3.15 o 
  -6   1   1        5.23        9.41      3.48 o 
  -5   1   1       12.98       28.76      3.80 o 
  -4   1   1        7.57       26.91      3.52 o 
  -3   1   1      174.70      145.62      3.37 o 
  -2   1   1     1087.03     1098.80     15.37 o 
  -1   1   1     3269.40     3106.86     41.98 o 
   1   1   1     2217.60     2202.14     39.54 o 
   2   1   1      535.25      531.13     13.50 o 
   3   1   1      303.98      322.36      8.22 o 
   4   1   1       27.90       26.28      5.30 o 
   5   1   1       13.36       24.45      4.99 o 
   6   1   1        1.76        0.59      3.54 o 
   7   1   1        0.27        3.49      3.06 o 
  -7   2   1       26.53       21.57      4.84 o 
  -6   2   1       20.87       31.17      4.33 o 
  -5   2   1      363.76      325.06     12.02 o 
  -4   2   1      424.19      366.26     14.13 o 
  -3   2   1      872.84      793.90     14.54 o 
  -2   2   1      549.53      553.74     10.56 o 
  -1   2   1     3208.81     3470.33     51.86 o 
   0   2   1        1.63        9.03      0.66 o 
   1   2   1     1492.66     1601.64     24.06 o 
   2   2   1       44.09       65.47      1.55 o 
   3   2   1        8.24       12.31      1.55 o 
   4   2   1       35.94       37.22      3.11 o 
   5   2   1       35.24       36.49      5.98 o 
   6   2   1       65.21       64.63      7.58 o 
   7   2   1       17.40       28.75      5.48 o 
  -7   3   1        6.50        4.95      3.07 o 
  -6   3   1        0.87        1.76      2.81 o 
  -5   3   1       16.48       28.64      2.98 o 
  -4   3   1      115.20      132.36      5.58 o 
  -3   3   1      109.16       93.81      4.02 o 
  -2   3   1      442.81      512.85     10.43 o 
  -1   3   1      553.18      541.40      9.30 o 
   0   3   1     9229.73     9237.71    148.84 o 
   1   3   1     1356.82     1414.00     24.25 o 
   2   3   1        3.09       29.36      1.83 o 
   3   3   1       10.61       12.21      2.05 o 
   4   3   1      112.40      103.70      5.89 o 
   5   3   1       72.92       75.58      5.74 o 
   6   3   1       39.74       46.38      8.23 o 
   7   3   1        0.17        0.81      2.68 o 
  -7   4   1        0.13       -0.24      2.63 o 
  -6   4   1        2.83        3.33      2.56 o 
  -5   4   1       41.20       47.11      4.04 o 
  -4   4   1        1.48        2.76      1.95 o 
  -3   4   1        0.96       -0.08      0.73 o 
  -2   4   1      160.76      168.75      4.46 o 
  -1   4   1        5.54        9.67      0.94 o 
   0   4   1      205.18      219.67      5.30 o 
   1   4   1       95.68      105.92      2.63 o 
   2   4   1       98.35      174.26      8.37 o 
   3   4   1       50.45       75.03      3.12 o 
   4   4   1       28.28       33.53      3.78 o 
   5   4   1       11.32       20.10      2.80 o 
   6   4   1        2.50        1.88      2.33 o 
   7   4   1        2.49        0.27      2.57 o 
  -7   5   1        9.02        3.57      3.69 o 
  -6   5   1       17.13       19.46      4.49 o 
  -5   5   1       35.62       46.61      5.66 o 
  -4   5   1       17.20       31.40      4.23 o 
  -3   5   1       34.62       42.31      2.52 o 
  -2   5   1     1295.90     1218.67     28.69 o 
  -1   5   1       10.41       10.47      1.03 o 
   0   5   1      317.37      334.17      7.19 o 
   1   5   1       13.23       29.06      1.52 o 
   2   5   1      279.00      286.58      7.56 o 
   3   5   1       15.08       10.64      1.70 o 
   4   5   1       85.68       91.99      5.39 o 
   5   5   1      124.37      113.18      7.91 o 
   6   5   1       18.80       12.66      3.90 o 
   7   5   1        3.77        2.04      3.35 o 
  -7   6   1        0.36       -2.72      3.44 o 
  -6   6   1        4.10        6.96      3.64 o 
  -5   6   1       45.84       38.11      5.24 o 
  -4   6   1        0.65        3.49      1.40 o 
  -3   6   1      308.82      310.50     10.04 o 
  -2   6   1       81.89       86.22      3.48 o 
  -1   6   1      659.69      663.82     16.08 o 
   0   6   1      268.55      310.40      7.67 o 
   1   6   1     1366.55     1470.90     36.03 o 
   2   6   1       51.55       61.08      2.82 o 
   3   6   1        2.60        1.50      1.58 o 
   4   6   1       68.87       90.09      5.72 o 
   5   6   1       39.26       43.52      4.51 o 
   6   6   1       10.96       10.92      3.89 o 
  -6   7   1       49.51       43.56      7.26 o 
  -5   7   1       57.21       54.09      7.05 o 
  -4   7   1       57.05       58.44      4.11 o 
  -3   7   1      103.70       91.70      4.64 o 
  -2   7   1       15.74       17.29      3.20 o 
  -1   7   1        1.06        2.11      1.35 o 
   0   7   1      333.69      313.91      8.90 o 
   1   7   1       23.78       21.41      1.87 o 
   2   7   1       12.50       28.95      2.45 o 
   3   7   1       50.52       55.01      3.67 o 
   4   7   1       33.72       35.53      3.94 o 
   5   7   1        0.39        4.12      2.37 o 
   6   7   1        0.17        1.88      3.29 o 
  -6   8   1       29.02       38.31     10.05 o 
  -5   8   1        0.18       -0.25      2.74 o 
  -4   8   1        1.51        5.01      2.10 o 
  -3   8   1       68.68       72.41      4.94 o 
  -2   8   1      256.81      248.59      9.07 o 
  -1   8   1        0.20        2.97      1.45 o 
   0   8   1       16.05       18.20      1.84 o 
   1   8   1       49.76       51.02      2.94 o 
   2   8   1       45.71       43.13      3.48 o 
   3   8   1       46.16       41.88      3.56 o 
   4   8   1        9.08        5.20      2.53 o 
   5   8   1        4.15        0.05      3.53 o 
   6   8   1        1.38       -3.27      5.38 o 
  -5   9   1       30.07       18.88      7.79 o 
  -4   9   1        5.34        3.71      2.46 o 
  -3   9   1       22.80       27.68      4.17 o 
  -2   9   1       85.70       80.32      4.74 o 
  -1   9   1       29.21       27.07      3.20 o 
   0   9   1      155.95      162.86      6.29 o 
   1   9   1       45.69       49.26      3.51 o 
   2   9   1      180.91      169.00      9.13 o 
   3   9   1        6.47        2.99      2.94 o 
   4   9   1       13.86       22.50      5.39 o 
   5   9   1        2.74        2.63      4.35 o 
  -5  10   1        1.73        9.97     13.06 o 
  -4  10   1       47.19       44.76      7.49 o 
  -3  10   1        1.83       -1.61      2.17 o 
  -2  10   1       33.02       35.04      3.56 o 
  -1  10   1       79.37       94.01      6.78 o 
   0  10   1        7.94       18.38      3.01 o 
   1  10   1       36.35       46.97      4.86 o 
   2  10   1       33.51       37.52      4.58 o 
   3  10   1       14.71       20.81      4.64 o 
   4  10   1        0.04       -4.18      4.48 o 
   5  10   1        4.50        3.15      3.71 o 
  -4  11   1        0.21        1.49      6.16 o 
  -3  11   1       13.26       12.55      4.54 o 
  -2  11   1        0.48        5.24      3.37 o 
  -1  11   1        0.16       -1.29      2.75 o 
   0  11   1      115.71      109.30     10.66 o 
   1  11   1        7.46        3.96      3.05 o 
   2  11   1        1.42        3.54      3.25 o 
   3  11   1        7.64       10.12      6.73 o 
   4  11   1       23.20       20.53      7.91 o 
  -3  12   1        1.10        2.22      5.61 o 
  -2  12   1       10.65        7.90      4.28 o 
  -1  12   1       24.18       29.63      5.70 o 
   0  12   1       47.54       53.71      7.40 o 
   1  12   1        0.54        1.28     11.32 o 
   2  12   1        0.00        2.37      4.11 o 
   3  12   1       40.52       43.29      8.31 o 
  -1  13   1       41.32       45.73     12.82 o 
   0  13   1       13.25        4.26      8.97 o 
   1  13   1       14.01       12.93      4.78 o 
  -7   0   2        2.56        8.24     10.62 o 
  -6   0   2       35.45       27.12      5.45 o 
  -5   0   2        0.69        6.62      4.39 o 
  -4   0   2        0.46       10.31      8.55 o 
  -3   0   2     1377.02     1641.42     44.59 o 
  -2   0   2      325.82       84.01     27.82 o 
  -1   0   2     9406.05     7125.50    113.25 o 
   1   0   2     2698.28     2605.40     87.54 o 
   2   0   2     3653.79     3055.00    125.37 o 
   3   0   2      171.13      128.91      9.20 o 
   4   0   2        0.26        8.60      2.71 o 
   5   0   2       62.74       41.55      6.49 o 
   6   0   2        1.39        1.67      3.51 o 
   7   0   2        0.18        4.73      4.81 o 
  -7   1   2        0.02       -1.79      2.74 o 
  -6   1   2        8.75       10.75      3.68 o 
  -5   1   2       69.91       68.78      7.02 o 
  -4   1   2      572.73      539.89     19.36 o 
  -3   1   2      212.30      203.00      5.01 o 
  -2   1   2     1332.87     1305.19     22.50 o 
  -1   1   2     4945.54     5029.75     57.74 o 
   0   1   2     1039.05      922.25     14.65 o 
   1   1   2      167.98      241.77      6.56 o 
   2   1   2     4493.69     4048.87     66.44 o 
   3   1   2      199.63      202.92      6.93 o 
   4   1   2      302.28      251.40      9.67 o 
   5   1   2        3.81       12.13      2.87 o 
   6   1   2       23.69       33.12      5.28 o 
   7   1   2        1.70        4.05      3.43 o 
  -7   2   2        5.21        1.00      2.62 o 
  -6   2   2        0.43        1.52      2.20 o 
  -5   2   2       14.14       27.05      2.86 o 
  -4   2   2       13.03       34.99      4.27 o 
  -3   2   2        2.87       16.54      1.30 o 
  -2   2   2      807.20      964.87     17.60 o 
  -1   2   2      154.01      124.48      2.63 o 
   0   2   2     2865.58     2530.25     75.98 o 
   1   2   2     1758.25     1809.46     28.56 o 
   2   2   2      273.18      274.70      5.29 o 
   3   2   2      225.38      161.00     14.97 o 
   4   2   2       31.07       27.21      2.48 o 
   5   2   2        0.95        1.28      3.27 o 
   6   2   2        4.41        4.81      3.00 o 
   7   2   2        2.08        0.20      2.64 o 
  -7   3   2       17.44       35.82      5.52 o 
  -6   3   2        3.28        7.70      3.01 o 
  -5   3   2        0.34       -1.26      2.08 o 
  -4   3   2       46.85       50.61      3.18 o 
  -3   3   2        8.02       13.42      1.07 o 
  -2   3   2       50.49       79.00      2.31 o 
  -1   3   2      219.91      188.26      9.42 o 
   0   3   2     1856.70     1811.32     20.41 o 
   1   3   2     1253.75     1129.99     21.16 o 
   2   3   2     1235.01     1365.80     27.25 o 
   3   3   2      158.91      155.09      7.45 o 
   4   3   2       40.39       59.49      3.47 o 
   5   3   2       11.78       16.99      7.97 o 
   6   3   2        7.05        6.67      2.87 o 
   7   3   2        4.71        4.02      3.22 o 
  -7   4   2        0.33        2.58      3.18 o 
  -6   4   2      114.11       95.06      8.18 o 
  -5   4   2       17.77       16.83      2.77 o 
  -4   4   2        9.80       23.19      4.60 o 
  -3   4   2        0.38        2.66      0.89 o 
  -2   4   2       14.71       18.52      1.25 o 
  -1   4   2       51.96       64.26      2.39 o 
   0   4   2     2796.13     2843.95     48.51 o 
   1   4   2     2068.78     2109.47     40.34 o 
   2   4   2        0.30        4.13      1.44 o 
   3   4   2      854.02      781.91     18.50 o 
   4   4   2       31.63       34.56      4.08 o 
   5   4   2       21.94       27.71      4.21 o 
   6   4   2       16.41       12.62      5.25 o 
   7   4   2        0.02       -2.06      3.28 o 
  -7   5   2        1.37        1.99      3.33 o 
  -6   5   2        0.16       10.85      7.32 o 
  -5   5   2        0.41        3.20      2.08 o 
  -4   5   2       22.40       33.40      3.13 o 
  -3   5   2       80.66       98.93      3.95 o 
  -2   5   2       43.64       83.86      4.08 o 
  -1   5   2       63.15       71.11      2.70 o 
   0   5   2     1733.30     1832.34     36.01 o 
   1   5   2        0.00        0.34      0.93 o 
   2   5   2      194.69      215.09      6.12 o 
   3   5   2       59.62       49.90      2.84 o 
   4   5   2       12.59       20.27      4.50 o 
   5   5   2      112.43      102.38      7.30 o 
   6   5   2        5.50       14.29      9.31 o 
  -7   6   2        0.68        4.89      3.90 o 
  -6   6   2        0.93       -1.55      2.80 o 
  -5   6   2        8.76        7.91      2.87 o 
  -4   6   2      125.75      127.75      7.07 o 
  -3   6   2        9.45       17.17      2.09 o 
  -2   6   2       12.36       22.00      1.81 o 
  -1   6   2       82.51       93.99      3.99 o 
   0   6   2       18.26       17.00      1.33 o 
   1   6   2      168.56      158.40      4.56 o 
   2   6   2      234.79      233.00      7.21 o 
   3   6   2       24.65       31.30      2.95 o 
   4   6   2      129.80      121.31      7.18 o 
   5   6   2       10.53       16.38      3.53 o 
   6   6   2        0.42        1.91      3.09 o 
  -6   7   2        0.00        4.23      3.53 o 
  -5   7   2        8.28       11.12      3.37 o 
  -4   7   2      123.96      100.40      5.61 o 
  -3   7   2      152.04      159.19      6.77 o 
  -2   7   2        7.69        9.84      1.88 o 
  -1   7   2       57.81       52.10      2.85 o 
   0   7   2      117.75      153.07      4.88 o 
   1   7   2      104.72      109.78      5.88 o 
   2   7   2      106.45      107.34      4.39 o 
   3   7   2       31.70       36.21      2.81 o 
   4   7   2      149.96      130.17      7.67 o 
   5   7   2        0.67        2.87      2.42 o 
   6   7   2        0.48        4.48      3.97 o 
  -6   8   2       10.51       -3.09      3.98 o 
  -5   8   2       31.63       41.01      8.59 o 
  -4   8   2       37.48       31.65      4.40 o 
  -3   8   2      148.32      126.66      6.64 o 
  -2   8   2       28.12       46.79      3.77 o 
  -1   8   2       36.09       40.07      3.16 o 
   0   8   2      236.78      252.19      7.90 o 
   1   8   2       12.12       19.73      1.90 o 
   2   8   2        9.87       28.41      3.05 o 
   3   8   2       14.96       20.55      2.54 o 
   4   8   2       21.54       23.08      3.42 o 
   5   8   2        0.59       -3.08      3.08 o 
   6   8   2        2.66        7.01      6.98 o 
  -5   9   2       16.32       15.86      4.43 o 
  -4   9   2       14.71       15.09      3.24 o 
  -3   9   2       30.63       32.11      3.49 o 
  -2   9   2        3.12        6.99      2.16 o 
  -1   9   2       24.08       10.94      2.97 o 
   0   9   2      121.33      105.41      6.19 o 
   1   9   2        0.26        4.86      2.01 o 
   2   9   2        7.97       12.38      4.14 o 
   3   9   2        5.30        1.28      2.08 o 
   4   9   2        7.16        7.15      5.88 o 
   5   9   2        0.79       17.17      5.77 o 
  -5  10   2       41.08       51.50     13.18 o 
  -4  10   2        8.26       10.01      4.41 o 
  -3  10   2       10.14       12.46      3.23 o 
  -2  10   2       94.68       67.03      5.28 o 
  -1  10   2      210.84      208.38     12.29 o 
   0  10   2       89.10       94.35      7.37 o 
   1  10   2        0.39        0.54      2.01 o 
   2  10   2        9.91       15.48      3.57 o 
   3  10   2        5.10       17.74      5.44 o 
   4  10   2       34.87       38.92      6.96 o 
  -4  11   2       20.07       17.39      8.75 o 
  -3  11   2        0.27       -0.19      2.59 o 
  -2  11   2        1.09        9.29      3.84 o 
  -1  11   2        1.09       -2.31      2.77 o 
   0  11   2        4.00        3.09      2.35 o 
   1  11   2        9.69        9.33      3.52 o 
   2  11   2       19.43       20.97      4.50 o 
   3  11   2       23.16       31.75      5.28 o 
   4  11   2        4.42        9.77     11.64 o 
  -3  12   2        1.08       -2.69      4.95 o 
  -2  12   2       49.11       45.27      9.08 o 
  -1  12   2       19.37       20.50      5.53 o 
   0  12   2        4.55        1.72      2.89 o 
   1  12   2        8.72       11.98      4.77 o 
   2  12   2        0.15       -2.96      4.64 o 
   3  12   2        1.55        0.68      4.79 o 
  -1  13   2        3.83       10.64      6.50 o 
   0  13   2        2.38       16.58      8.93 o 
   1  13   2        0.23       -5.50      6.36 o 
  -7   1   3        2.55       11.48      5.08 o 
  -6   1   3      156.82      152.17     11.13 o 
  -5   1   3       10.96       14.49      2.93 o 
  -4   1   3       41.02       42.10      3.48 o 
  -3   1   3       14.10       13.66      0.96 o 
  -2   1   3     2408.80     2511.55     44.19 o 
  -1   1   3      151.36      206.53      5.04 o 
   0   1   3     2590.92     2805.97     34.19 o 
   1   1   3     7490.72     7932.40    132.53 o 
   2   1   3       55.72       54.74      1.71 o 
   3   1   3       91.03      103.43      3.59 o 
   4   1   3      156.94      157.50      7.25 o 
   5   1   3        5.69       10.55      2.83 o 
   6   1   3       12.29       15.34      4.01 o 
   7   1   3        2.40        2.40      3.22 o 
  -7   2   3        8.53        7.61      3.58 o 
  -6   2   3       12.70       15.29      3.47 o 
  -5   2   3       76.57       67.92      5.13 o 
  -4   2   3       22.21       18.96      1.87 o 
  -3   2   3       36.68       25.41      2.54 o 
  -2   2   3      161.17      127.72      3.57 o 
  -1   2   3     1383.76     1189.22     20.69 o 
   0   2   3     3037.20     2602.81     33.39 o 
   1   2   3       44.40       52.60      1.50 o 
   2   2   3     1644.61     1579.29     30.35 o 
   3   2   3     1010.14      929.83     25.14 o 
   4   2   3       16.20       24.74      2.86 o 
   5   2   3       13.49       16.26      3.11 o 
   6   2   3       34.53       34.14      4.77 o 
   7   2   3       12.13       12.25      4.31 o 
  -7   3   3       10.52       13.15      3.95 o 
  -6   3   3      113.01      142.93      9.73 o 
  -5   3   3        0.43        5.33      1.88 o 
  -4   3   3       15.03       23.96      1.99 o 
  -3   3   3      735.89      758.08     17.21 o 
  -2   3   3      128.95      153.75      3.65 o 
  -1   3   3      154.37      223.24      7.09 o 
   0   3   3       32.65       41.99      4.11 o 
   1   3   3      421.67      460.60      8.91 o 
   2   3   3      155.35      185.68      5.04 o 
   3   3   3      155.10      152.38      5.68 o 
   4   3   3       20.62       32.80      3.37 o 
   5   3   3        4.42        1.11      3.03 o 
   6   3   3       19.38       19.92      4.03 o 
   7   3   3        3.16        9.24      4.41 o 
  -7   4   3        1.28       -0.23      2.56 o 
  -6   4   3       11.17       23.96      7.76 o 
  -5   4   3        2.08        1.73      1.71 o 
  -4   4   3       20.29       16.22      1.57 o 
  -3   4   3       48.45       47.82      2.81 o 
  -2   4   3       43.06       83.85      3.74 o 
  -1   4   3       14.04       23.69      1.80 o 
   0   4   3     1270.46     1388.61     30.47 o 
   1   4   3      214.02      233.55      4.93 o 
   2   4   3       71.96      108.40      3.45 o 
   3   4   3       42.50       35.94      3.33 o 
   4   4   3      256.00      244.38     10.76 o 
   5   4   3        0.64       -1.55      1.92 o 
   6   4   3        0.75        1.08      3.59 o 
   7   4   3       14.23       19.28      5.93 o 
  -7   5   3        0.10        8.84      4.28 o 
  -6   5   3       19.86       16.20      4.03 o 
  -5   5   3       14.05       18.77      2.92 o 
  -4   5   3       86.97       76.69      3.46 o 
  -3   5   3       44.70       40.14      3.46 o 
  -2   5   3      183.25      166.77      4.83 o 
  -1   5   3      144.54      109.19      2.97 o 
   0   5   3     1117.12     1157.05     21.16 o 
   1   5   3        1.74        2.79      1.43 o 
   2   5   3        3.39        4.02      0.98 o 
   3   5   3       25.73       31.95      2.17 o 
   4   5   3      238.96      240.99     12.03 o 
   5   5   3       21.02       22.67      3.68 o 
   6   5   3        3.42        8.18      4.31 o 
  -7   6   3        4.75       11.82      4.83 o 
  -6   6   3        1.58       -0.11      1.96 o 
  -5   6   3       28.09       37.74      6.35 o 
  -4   6   3        4.45        3.22      1.47 o 
  -3   6   3       16.03       19.63      1.93 o 
  -2   6   3       28.43       31.21      1.97 o 
  -1   6   3       70.02       77.24      3.05 o 
   0   6   3      221.91      215.34      5.16 o 
   1   6   3       10.19       12.63      2.25 o 
   2   6   3      619.66      610.08     16.17 o 
   3   6   3       51.22       70.25      4.16 o 
   4   6   3       12.26       19.21      3.36 o 
   5   6   3        1.74        0.37      2.09 o 
   6   6   3        2.20        5.39      3.83 o 
  -6   7   3        3.83        3.60      2.84 o 
  -5   7   3        1.93        7.35      5.92 o 
  -4   7   3       12.56       12.68      3.05 o 
  -3   7   3       30.87       40.64      5.11 o 
  -2   7   3       42.44       40.19      3.14 o 
  -1   7   3      268.40      250.15      8.36 o 
   0   7   3      924.46      990.98     23.71 o 
   1   7   3      121.20      133.78      6.35 o 
   2   7   3       15.32       27.27      3.22 o 
   3   7   3      164.47      146.40      6.35 o 
   4   7   3       16.06       19.35      3.14 o 
   5   7   3        9.35        6.78      2.97 o 
   6   7   3        2.61        2.26      3.54 o 
  -6   8   3        0.00       -6.09      6.09 o 
  -5   8   3       10.15        8.59      3.65 o 
  -4   8   3       13.67       21.58      3.10 o 
  -3   8   3       90.24       78.54      4.92 o 
  -2   8   3       21.34       23.29      3.74 o 
  -1   8   3      155.07      153.20      5.56 o 
   0   8   3        6.76       11.17      4.33 o 
   1   8   3       65.77       66.21      4.49 o 
   2   8   3        3.36        8.00      4.65 o 
   3   8   3       12.00       17.13      3.00 o 
   4   8   3       14.51       14.64      3.74 o 
   5   8   3        1.10        3.63      3.30 o 
  -5   9   3        1.01        1.81      2.43 o 
  -4   9   3       33.10       42.00      3.90 o 
  -3   9   3        0.00        2.00      1.87 o 
  -2   9   3       80.01       76.83      6.88 o 
  -1   9   3       99.48      105.40      7.14 o 
   0   9   3      133.58      131.78      8.40 o 
   1   9   3      147.84      146.95      8.18 o 
   2   9   3       14.59       22.69      3.47 o 
   3   9   3       34.06       40.54      4.73 o 
   4   9   3        6.24        3.99      3.31 o 
   5   9   3       10.75       16.11      5.17 o 
  -5  10   3       10.92       18.77      8.44 o 
  -4  10   3        1.81        5.13      4.32 o 
  -3  10   3        2.43        2.26      2.45 o 
  -2  10   3       18.84       17.21      3.85 o 
  -1  10   3        3.73       -0.42      3.15 o 
   0  10   3      145.24      141.75      8.35 o 
   1  10   3      115.17       99.74      8.87 o 
   2  10   3       36.48       35.22      5.09 o 
   3  10   3       15.80       18.26      6.64 o 
   4  10   3       30.67       45.44      7.99 o 
  -4  11   3        8.92       18.50      8.31 o 
  -3  11   3        1.09        1.26      3.48 o 
  -2  11   3        0.16       -3.31      3.31 o 
  -1  11   3        0.93       -1.71      2.08 o 
   0  11   3        4.47        5.97      2.95 o 
   1  11   3        0.05       -1.27      2.24 o 
   2  11   3       15.59       25.07      5.30 o 
   3  11   3       16.26        9.47      4.99 o 
   4  11   3        1.50       10.23      6.53 o 
  -3  12   3       17.86       19.28     10.54 o 
  -2  12   3        0.33       -0.74      3.79 o 
  -1  12   3       15.09       28.64      5.49 o 
   0  12   3        5.84       11.84      6.71 o 
   1  12   3        6.21        7.12      4.02 o 
   2  12   3       25.73       26.87      6.07 o 
   3  12   3       14.34       12.46      7.99 o 
  -1  13   3        3.53       -0.21      4.15 o 
   0  13   3       14.07        8.22      5.90 o 
   1  13   3        0.77        0.84      4.54 o 
  -8   0   4        0.66       -1.02      7.78 o 
  -7   0   4       41.54       58.98      9.87 o 
  -6   0   4      399.59      391.32     27.50 o 
  -5   0   4      228.19      198.61     14.14 o 
  -4   0   4      186.38      221.00     12.74 o 
  -3   0   4      654.25      662.18     47.52 o 
  -2   0   4     4573.96     4668.00    125.52 o 
  -1   0   4     7164.69     6742.76    119.53 o 
   0   0   4     2346.52     2216.82     89.41 o 
   1   0   4     1877.95     1896.00     45.52 o 
   2   0   4      446.30      418.46     25.12 o 
   3   0   4     2102.51     1928.15     88.26 o 
   4   0   4        0.10       -0.98      2.16 o 
   5   0   4       55.51       62.96      7.65 o 
   6   0   4       61.62       57.66     13.06 o 
   7   0   4        1.21       -3.98      5.06 o 
  -7   1   4        0.16        5.50      2.94 o 
  -6   1   4       42.97       40.74      4.99 o 
  -5   1   4       94.22       76.70      3.86 o 
  -4   1   4      305.69      288.38     18.30 o 
  -3   1   4      228.67      204.69      6.43 o 
  -2   1   4      265.40      241.64      5.79 o 
  -1   1   4       74.90       61.43      2.14 o 
   0   1   4      403.43      390.33     10.90 o 
   1   1   4    10199.13     9673.58    176.98 o 
   2   1   4        1.92        8.85      1.27 o 
   3   1   4      455.43      451.99      9.38 o 
   4   1   4       22.37       22.11      2.89 o 
   5   1   4        6.29        6.88      2.59 o 
   6   1   4       27.33       20.27      4.21 o 
   7   1   4        0.00        7.54      4.03 o 
  -7   2   4        7.64       17.88      6.67 o 
  -6   2   4       49.09       44.23      4.97 o 
  -5   2   4      208.28      205.70      8.88 o 
  -4   2   4      186.08      166.59      5.09 o 
  -3   2   4      173.05      197.98      5.18 o 
  -2   2   4       17.02       25.59      1.12 o 
  -1   2   4      455.82      376.08      5.82 o 
   0   2   4     1351.73     1250.97     28.24 o 
   1   2   4      907.31     1026.16     18.61 o 
   2   2   4      744.95      752.34     15.64 o 
   3   2   4      266.14      221.69      5.14 o 
   4   2   4      201.46      166.68      8.58 o 
   5   2   4        1.95        2.51      2.23 o 
   6   2   4        0.00       -0.75      2.46 o 
   7   2   4        0.06       -3.51      3.79 o 
  -7   3   4        8.66        1.59      2.59 o 
  -6   3   4        6.71       20.35      5.27 o 
  -5   3   4      154.88      155.89      7.36 o 
  -4   3   4       21.84       22.64      1.86 o 
  -3   3   4        3.87       16.92      1.34 o 
  -2   3   4      829.76      765.35     15.24 o 
  -1   3   4       99.78       67.21      2.41 o 
   0   3   4       34.31       49.10      2.46 o 
   1   3   4     1123.56     1204.91     24.18 o 
   2   3   4     1604.15     1677.14     36.98 o 
   3   3   4      616.46      628.65     14.81 o 
   4   3   4        0.00        5.70      4.46 o 
   5   3   4        7.10       12.23      3.10 o 
   6   3   4        6.78        0.86      2.80 o 
   7   3   4        2.48        8.20      4.12 o 
  -7   4   4        1.72        4.31      3.11 o 
  -6   4   4       16.59       29.77      4.43 o 
  -5   4   4        8.09       10.58      2.66 o 
  -4   4   4      293.75      296.38      8.82 o 
  -3   4   4       94.26       82.51      3.14 o 
  -2   4   4     1885.04     1838.17     45.51 o 
  -1   4   4     2067.04     2114.65     44.66 o 
   0   4   4      232.73      284.69      8.41 o 
   1   4   4       98.75       80.50      2.35 o 
   2   4   4       40.40       34.46      2.22 o 
   3   4   4        0.91        1.04      1.26 o 
   4   4   4       17.94       19.49      3.37 o 
   5   4   4        0.64        2.33      2.30 o 
   6   4   4       41.49       49.71      9.39 o 
  -7   5   4        0.63       10.74      5.95 o 
  -6   5   4       11.68       19.53      3.41 o 
  -5   5   4      180.56      170.30      9.24 o 
  -4   5   4        0.34        3.65      1.30 o 
  -3   5   4        2.19        5.23      2.47 o 
  -2   5   4       42.28       42.06      1.98 o 
  -1   5   4      199.30      152.54      4.93 o 
   0   5   4       31.93       41.43      2.23 o 
   1   5   4      221.23      236.69      7.15 o 
   2   5   4      772.17      810.07     20.33 o 
   3   5   4      551.76      560.15     16.41 o 
   4   5   4        0.19        5.85      2.77 o 
   5   5   4        0.41       -0.88      2.89 o 
   6   5   4       10.44        4.71      3.56 o 
  -7   6   4        0.34        4.95      4.04 o 
  -6   6   4        0.70        3.59      2.52 o 
  -5   6   4       12.53       28.53      4.16 o 
  -4   6   4       84.22       86.91      4.48 o 
  -3   6   4        3.96       13.00      2.36 o 
  -2   6   4      128.32      114.79      5.78 o 
  -1   6   4      590.21      618.05     24.41 o 
   0   6   4      633.01      713.37     20.45 o 
   1   6   4        2.13        5.86      1.87 o 
   2   6   4       33.76       38.11      3.44 o 
   3   6   4        5.51       15.86      3.73 o 
   4   6   4        1.12        0.13      1.85 o 
   5   6   4       20.07       15.83      3.58 o 
   6   6   4        0.28        3.20      4.29 o 
  -6   7   4        5.20        5.95      3.13 o 
  -5   7   4        1.71       13.04      3.14 o 
  -4   7   4        5.70        4.68      1.94 o 
  -3   7   4        0.74        3.71      1.75 o 
  -2   7   4      687.00      668.05     25.58 o 
  -1   7   4        5.36        2.85      0.94 o 
   0   7   4      583.36      586.60     19.09 o 
   1   7   4      839.93      888.59     30.15 o 
   2   7   4       75.60       59.35      4.36 o 
   3   7   4       13.32       17.29      2.22 o 
   4   7   4        8.96        9.59      2.99 o 
   5   7   4        0.76        2.58      3.21 o 
   6   7   4        0.90        7.43      5.25 o 
  -6   8   4       18.57       20.55      5.02 o 
  -5   8   4       34.62       39.70      5.03 o 
  -4   8   4      128.68      114.05      6.42 o 
  -3   8   4        0.48        3.82      1.78 o 
  -2   8   4        9.09       19.77      2.57 o 
  -1   8   4       21.60       29.21      3.52 o 
   0   8   4        1.41        2.80      2.21 o 
   1   8   4       38.84       35.28      3.51 o 
   2   8   4       96.45       87.51      5.71 o 
   3   8   4        5.17        1.65      1.96 o 
   4   8   4        1.31        2.95      3.15 o 
   5   8   4        8.28        7.29      3.96 o 
  -5   9   4        6.70       15.48      5.36 o 
  -4   9   4        1.00        4.09      3.27 o 
  -3   9   4      102.17       85.45      5.11 o 
  -2   9   4        2.52        5.75      2.29 o 
  -1   9   4       24.33       32.59      3.41 o 
   0   9   4      105.19       99.91      6.15 o 
   1   9   4        8.92       20.43      3.55 o 
   2   9   4        2.06        4.36      2.34 o 
   3   9   4        6.41        6.84      2.74 o 
   4   9   4        1.51       10.48      4.45 o 
   5   9   4        0.28        2.61      3.58 o 
  -5  10   4        0.01        3.06      5.64 o 
  -4  10   4        0.05        0.72      2.85 o 
  -3  10   4       26.30       17.90      4.41 o 
  -2  10   4       39.96       29.17      3.64 o 
  -1  10   4        7.23       16.66      3.62 o 
   0  10   4       26.30       21.16      3.50 o 
   1  10   4        8.24       12.18      3.84 o 
   2  10   4        4.46        3.00      3.44 o 
   3  10   4       14.50       24.41      6.16 o 
   4  10   4        9.54        8.36      4.22 o 
  -4  11   4        0.05       -3.75      6.58 o 
  -3  11   4        0.53        4.46      4.73 o 
  -2  11   4        0.00        2.46      2.58 o 
  -1  11   4        2.19       -2.01      2.46 o 
   0  11   4       10.46       12.84      3.62 o 
   1  11   4       37.79       39.69      5.40 o 
   2  11   4        2.05        2.38      3.08 o 
   3  11   4        1.22        0.78      3.16 o 
  -3  12   4        5.24       11.34      6.32 o 
  -2  12   4       26.34       27.88      7.49 o 
  -1  12   4       21.81       14.78      5.90 o 
   0  12   4       44.10       43.74      8.58 o 
   1  12   4        9.97        2.41      3.68 o 
   2  12   4       15.48        9.58      6.12 o 
  -1  13   4        0.22        0.81      4.09 o 
   0  13   4       18.13       22.70      7.65 o 
  -8   1   5        2.02        2.92      3.25 o 
  -7   1   5        0.45        3.44      3.17 o 
  -6   1   5      146.18      137.65      9.22 o 
  -5   1   5       59.67       64.19      6.71 o 
  -4   1   5      299.79      286.01      9.39 o 
  -3   1   5        0.64        5.53      1.46 o 
  -2   1   5      404.90      514.30     11.82 o 
  -1   1   5     2057.60     2047.05     23.78 o 
   0   1   5     4456.82     4592.28    100.99 o 
   1   1   5        0.16        0.06      0.55 o 
   2   1   5        0.53       17.17      1.68 o 
   3   1   5       57.07       50.77      2.28 o 
   4   1   5        1.48        4.65      2.18 o 
   5   1   5        0.24        1.77      2.26 o 
   6   1   5       17.68       24.13      4.54 o 
   7   1   5        3.85       10.96      5.80 o 
  -7   2   5        0.75       16.15      8.59 o 
  -6   2   5      171.23      150.27      9.57 o 
  -5   2   5      112.62      118.05      7.53 o 
  -4   2   5       12.83       33.25      2.54 o 
  -3   2   5      379.98      361.42      8.61 o 
  -2   2   5      240.87      206.28      4.43 o 
  -1   2   5      708.46      690.71     33.38 o 
   0   2   5     1270.57     1366.97     36.58 o 
   1   2   5      969.26      908.37     17.67 o 
   2   2   5      118.67      146.12      4.11 o 
   3   2   5       13.20       19.06      2.75 o 
   4   2   5        5.15        6.90      1.81 o 
   5   2   5       32.19       27.08      3.97 o 
   6   2   5        3.21        1.44      2.76 o 
   7   2   5        1.67        1.00      2.96 o 
  -7   3   5        0.94        0.20      2.21 o 
  -6   3   5      196.94      185.36     11.60 o 
  -5   3   5       52.76       50.58      4.16 o 
  -4   3   5       77.50       69.64      3.17 o 
  -3   3   5       96.40      108.31      3.49 o 
  -2   3   5     1025.61     1098.50     21.39 o 
  -1   3   5      938.59      781.17     16.35 o 
   0   3   5     2675.94     2333.06    100.47 o 
   1   3   5     2070.76     2335.40     89.39 o 
   2   3   5        2.73       53.48      4.81 o 
   3   3   5      231.71      232.86      6.56 o 
   4   3   5       27.43       26.81      2.87 o 
   5   3   5       25.06       28.86      4.28 o 
   6   3   5        3.37        7.39      4.97 o 
  -7   4   5        0.15        0.79      2.65 o 
  -6   4   5        0.85        3.81      2.30 o 
  -5   4   5        3.54        9.34      3.37 o 
  -4   4   5        0.19        4.06      1.28 o 
  -3   4   5       11.59       15.49      1.81 o 
  -2   4   5       38.25       64.54      2.18 o 
  -1   4   5      349.84      332.08     12.05 o 
   0   4   5      183.27      213.63     12.62 o 
   1   4   5       55.53       58.64      2.54 o 
   2   4   5      135.33      106.21      4.88 o 
   3   4   5       18.61       16.20      1.57 o 
   4   4   5        8.70       11.77      3.00 o 
   5   4   5       44.35       31.61      4.57 o 
   6   4   5       16.82       25.83      5.12 o 
  -7   5   5        0.73        5.87      6.40 o 
  -6   5   5       38.88       47.33      4.58 o 
  -5   5   5       36.20       36.63      4.16 o 
  -4   5   5      281.25      249.28      8.77 o 
  -3   5   5       47.70       52.53      3.05 o 
  -2   5   5       99.53      123.61      5.63 o 
  -1   5   5       21.81       15.82      1.33 o 
   0   5   5      184.93      185.51      5.76 o 
   1   5   5      153.71      129.14      3.71 o 
   2   5   5      103.77      118.28      4.18 o 
   3   5   5       84.11       64.99      3.24 o 
   4   5   5      449.10      425.16     18.40 o 
   5   5   5       10.06       23.82      4.15 o 
   6   5   5       10.46        9.78      4.03 o 
  -7   6   5        1.62        4.33      4.55 o 
  -6   6   5       33.78       36.01      4.99 o 
  -5   6   5       51.49       50.48      5.45 o 
  -4   6   5       40.10       34.30      3.84 o 
  -3   6   5       94.18       92.06      4.80 o 
  -2   6   5        3.85        9.91      2.92 o 
  -1   6   5      949.99      935.13     22.74 o 
   0   6   5       11.68       11.19      1.91 o 
   1   6   5       70.25       60.42      3.29 o 
   2   6   5        5.30       13.43      2.44 o 
   3   6   5      185.36      180.08      6.98 o 
   4   6   5        0.57        0.76      1.94 o 
   5   6   5        8.21       13.23      3.63 o 
   6   6   5        8.57       12.50      5.28 o 
  -6   7   5       14.22       28.79      5.75 o 
  -5   7   5        1.11       -2.50      2.50 o 
  -4   7   5      106.55      115.67      5.78 o 
  -3   7   5       59.50       49.38      4.24 o 
  -2   7   5       31.71       34.37      2.60 o 
  -1   7   5       15.55       19.46      2.68 o 
   0   7   5        0.82        5.30      2.96 o 
   1   7   5        0.23        0.40      1.34 o 
   2   7   5      154.28      176.28      8.48 o 
   3   7   5       57.99       59.67      5.47 o 
   4   7   5        0.46       -1.50      3.08 o 
   5   7   5        0.83        1.60      3.23 o 
  -6   8   5        4.88        4.35      3.74 o 
  -5   8   5       22.35       20.23      3.83 o 
  -4   8   5       50.11       36.05      3.67 o 
  -3   8   5      210.73      206.95      8.60 o 
  -2   8   5      494.42      439.07     13.92 o 
  -1   8   5        9.75        8.94      2.11 o 
   0   8   5        0.20       -1.60      1.60 o 
   1   8   5       13.84       24.57      5.64 o 
   2   8   5       59.46       52.28      4.14 o 
   3   8   5        3.72        7.25      3.32 o 
   4   8   5        3.86       11.62      5.13 o 
   5   8   5       12.52       12.37      6.03 o 
  -5   9   5        7.80        1.77      2.85 o 
  -4   9   5       45.79       37.68      3.90 o 
  -3   9   5       52.60       40.70      4.02 o 
  -2   9   5       10.63        7.94      2.46 o 
  -1   9   5      140.50      126.07      7.16 o 
   0   9   5       30.00       33.54      3.68 o 
   1   9   5        0.26        3.40      2.76 o 
   2   9   5       16.41       25.79      4.75 o 
   3   9   5        7.84        9.17      4.63 o 
   4   9   5       34.17       34.32      5.99 o 
   5   9   5        0.10        3.37      4.52 o 
  -5  10   5        5.32        3.54      6.31 o 
  -4  10   5       16.76        8.80      3.93 o 
  -3  10   5        2.83        4.46      3.27 o 
  -2  10   5       38.44       38.19      5.42 o 
  -1  10   5       20.38       22.95      4.42 o 
   0  10   5        0.24       -2.19      2.19 o 
   1  10   5      183.75      180.15     11.38 o 
   2  10   5        1.12        8.85      6.48 o 
   3  10   5       71.45       81.02      9.37 o 
   4  10   5        4.93       13.83     10.41 o 
  -4  11   5        2.55       14.54      8.45 o 
  -3  11   5        2.82        5.31      3.47 o 
  -2  11   5        0.71       10.01      9.52 o 
  -1  11   5       15.37       30.90      5.37 o 
   0  11   5       17.83       22.74      3.71 o 
   1  11   5        5.23        2.95      2.54 o 
   2  11   5        1.40        3.84      3.18 o 
   3  11   5        0.19       15.37     12.14 o 
  -3  12   5        0.82       -1.72      4.58 o 
  -2  12   5       25.27       35.90      7.90 o 
  -1  12   5        0.49        9.60      6.90 o 
   0  12   5        2.20        2.05      3.78 o 
   1  12   5        3.45        1.38      4.40 o 
   2  12   5        2.15        7.92      5.56 o 
  -1  13   5       33.75       22.61     10.39 o 
   0  13   5        0.34       -2.69      4.63 o 
  -8   0   6        0.11       -0.18      4.31 o 
  -7   0   6        0.37        1.76      3.65 o 
  -6   0   6       65.01       41.92      6.73 o 
  -5   0   6      162.79      164.83     12.07 o 
  -4   0   6      153.08      149.71      7.40 o 
  -3   0   6       32.91       25.95      2.30 o 
  -2   0   6      172.55      220.74      8.24 o 
  -1   0   6       29.48       21.13      1.35 o 
   0   0   6     1947.10     2098.48     93.08 o 
   1   0   6       50.18       55.69      2.61 o 
   2   0   6      615.88      669.13     43.00 o 
   3   0   6      209.62      231.20      9.04 o 
   4   0   6        8.31       12.04      3.71 o 
   5   0   6       87.47       89.33     11.25 o 
   6   0   6       36.07       35.88      8.23 o 
  -8   1   6        0.65        2.66      3.18 o 
  -7   1   6       16.58       23.79      4.50 o 
  -6   1   6        0.18        2.04      2.27 o 
  -5   1   6      183.20      176.89      6.30 o 
  -4   1   6       20.03       22.44      1.93 o 
  -3   1   6       34.62       40.68      2.61 o 
  -2   1   6      604.13      613.38     11.73 o 
  -1   1   6       28.33       27.29      1.11 o 
   0   1   6      696.16      773.09     15.35 o 
   1   1   6      489.56      488.99     11.07 o 
   2   1   6       70.26       67.70      2.41 o 
   3   1   6      163.14      177.20      5.85 o 
   4   1   6       73.18       83.27      5.84 o 
   5   1   6       47.98       38.60      4.78 o 
   6   1   6        0.04       -1.67      2.85 o 
  -7   2   6        0.02       -0.32      3.10 o 
  -6   2   6       43.05       62.46      5.86 o 
  -5   2   6       20.93       28.35      3.07 o 
  -4   2   6       12.79       14.59      1.57 o 
  -3   2   6        3.60        2.94      0.95 o 
  -2   2   6     1034.37     1123.23     20.92 o 
  -1   2   6      224.63      236.97     11.24 o 
   0   2   6     1854.28     1838.68     31.03 o 
   1   2   6      552.97      626.76     15.00 o 
   2   2   6      105.99      105.87      3.55 o 
   3   2   6        0.37        1.29      0.93 o 
   4   2   6        4.73        5.32      2.31 o 
   5   2   6        0.17       -2.58      2.58 o 
   6   2   6        0.67       -0.85      2.60 o 
  -7   3   6        0.68        4.69      3.49 o 
  -6   3   6       24.73       23.45      3.64 o 
  -5   3   6      123.31       90.20      4.19 o 
  -4   3   6       80.72       94.44      3.75 o 
  -3   3   6        8.21       10.80      1.45 o 
  -2   3   6      110.77      108.11      3.60 o 
  -1   3   6     1666.23     1709.09     35.16 o 
   0   3   6     1156.38     1323.66     22.48 o 
   1   3   6       27.94       22.19      1.22 o 
   2   3   6     1592.29     1682.00     57.66 o 
   3   3   6        4.04        5.80      1.93 o 
   4   3   6        2.88        3.64      2.52 o 
   5   3   6       13.49       25.35      4.26 o 
   6   3   6        3.39        2.76      3.13 o 
  -7   4   6        6.17        5.19      3.17 o 
  -6   4   6      144.09      145.33      8.20 o 
  -5   4   6       20.61       32.52      2.90 o 
  -4   4   6        0.19        4.56      1.40 o 
  -3   4   6      159.99      152.00      4.78 o 
  -2   4   6       35.92       39.35      2.13 o 
  -1   4   6       76.11       74.29      3.03 o 
   0   4   6       12.03        6.47      1.84 o 
   1   4   6      234.46      251.95      5.89 o 
   2   4   6       12.86       16.67      1.92 o 
   3   4   6      108.44      115.32      4.48 o 
   4   4   6        2.42       10.58      2.47 o 
   5   4   6       51.93       41.08      5.39 o 
   6   4   6       53.79       52.19      7.00 o 
  -7   5   6        0.09        4.27      3.45 o 
  -6   5   6       10.99       13.30      2.91 o 
  -5   5   6       79.95       70.21      6.84 o 
  -4   5   6        2.71        8.70      2.20 o 
  -3   5   6       49.10       54.21      3.50 o 
  -2   5   6       21.90       23.41      2.63 o 
  -1   5   6      232.56      259.93      7.55 o 
   0   5   6      330.79      351.29     12.49 o 
   1   5   6      302.19      317.33     17.28 o 
   2   5   6       37.97       35.58      2.62 o 
   3   5   6        5.02       10.68      1.73 o 
   4   5   6       19.22       30.49      3.86 o 
   5   5   6        4.08        2.12      2.60 o 
   6   5   6        3.26       10.63      5.09 o 
  -7   6   6        6.95        7.46      5.91 o 
  -6   6   6        0.56        1.73      2.31 o 
  -5   6   6        5.99        5.20      2.34 o 
  -4   6   6       84.31       85.22      4.93 o 
  -3   6   6       58.11       57.87      4.20 o 
  -2   6   6       12.50       32.46      1.78 o 
  -1   6   6       22.45       50.85     12.43 o 
   0   6   6      130.32      109.22      5.60 o 
   1   6   6        1.59        2.33      1.33 o 
   2   6   6       92.50       83.95      5.16 o 
   3   6   6        4.24        7.39      1.76 o 
   4   6   6        5.69       11.83      3.95 o 
   5   6   6       32.46       38.75      7.06 o 
   6   6   6        1.13        0.72      3.53 o 
  -6   7   6        4.12        3.45      4.12 o 
  -5   7   6        4.49        1.23      3.14 o 
  -4   7   6       52.09       58.79      4.08 o 
  -3   7   6      198.36      179.33      7.19 o 
  -2   7   6       85.74       85.79      4.32 o 
  -1   7   6      278.02      249.08     11.53 o 
   0   7   6      181.29      194.00      8.02 o 
   1   7   6      162.37      162.21      9.41 o 
   2   7   6        5.39        2.00      1.69 o 
   3   7   6       63.13       67.86      5.13 o 
   4   7   6       10.03        8.78      3.69 o 
   5   7   6        1.34       -2.23      3.71 o 
  -6   8   6       36.31       47.00      8.04 o 
  -5   8   6        2.68        2.43      2.56 o 
  -4   8   6       21.47       25.60      3.46 o 
  -3   8   6       19.24       25.47      2.36 o 
  -2   8   6      105.29      109.40      5.98 o 
  -1   8   6       24.71       33.78      3.16 o 
   0   8   6       77.39       96.46      5.69 o 
   1   8   6        7.11        8.97      2.31 o 
   2   8   6       77.12       74.93      8.52 o 
   3   8   6       25.30       27.34      3.85 o 
   4   8   6       11.27       13.15      4.70 o 
   5   8   6        8.07        7.43      5.08 o 
  -5   9   6        3.43        2.91      4.18 o 
  -4   9   6       10.81        9.47      9.18 o 
  -3   9   6        8.32        9.24      3.53 o 
  -2   9   6       30.34       32.80      3.88 o 
  -1   9   6        8.89       10.21      2.86 o 
   0   9   6        2.55        8.05      2.54 o 
   1   9   6        7.57        3.18      2.61 o 
   2   9   6        1.51        3.16      2.27 o 
   3   9   6       17.54       20.14      7.13 o 
   4   9   6       26.22       33.49      7.96 o 
  -5  10   6        3.90        2.72      4.23 o 
  -4  10   6        2.25        7.42      3.46 o 
  -3  10   6       25.21       23.46      4.66 o 
  -2  10   6        1.70        5.55      2.75 o 
  -1  10   6       30.19       36.08      4.02 o 
   0  10   6       48.80       54.68      5.25 o 
   1  10   6       40.48       36.23      4.94 o 
   2  10   6        0.84        4.10      2.77 o 
   3  10   6        3.08       -0.69      2.91 o 
   4  10   6        2.90        8.55      4.80 o 
  -4  11   6       14.14       15.16      8.28 o 
  -3  11   6        2.38        3.27      3.04 o 
  -2  11   6        2.49       11.67      6.35 o 
  -1  11   6       27.00       32.95      5.73 o 
   0  11   6        9.90       13.16      4.12 o 
   1  11   6        4.36        3.91      2.88 o 
   2  11   6        1.06        3.07      3.19 o 
   3  11   6        4.77        5.67      6.78 o 
  -3  12   6       19.93       17.30      6.31 o 
  -2  12   6        0.79        1.26      4.11 o 
  -1  12   6        5.80       16.45      6.87 o 
   0  12   6        5.21        9.68      4.52 o 
   1  12   6        3.83       13.26      7.42 o 
   2  12   6        3.62       -0.29      4.40 o 
  -8   1   7        0.36        4.05      3.61 o 
  -7   1   7        0.95        1.89      2.78 o 
  -6   1   7        1.20        5.36      2.80 o 
  -5   1   7       10.65        4.05      1.37 o 
  -4   1   7        8.27       16.09      1.80 o 
  -3   1   7      324.69      354.48      8.89 o 
  -2   1   7      179.38      221.33      4.92 o 
  -1   1   7       90.12       84.47      1.87 o 
   0   1   7       29.44       34.32      1.54 o 
   1   1   7      509.44      530.70     12.84 o 
   2   1   7      104.84      112.87      4.01 o 
   3   1   7       76.64       72.63      3.17 o 
   4   1   7       17.37       20.80      3.40 o 
   5   1   7        0.28        5.20      2.86 o 
   6   1   7        1.23        0.46      2.83 o 
  -7   2   7       21.85       21.82      4.50 o 
  -6   2   7       49.69       39.18      3.48 o 
  -5   2   7      161.66      132.95      7.87 o 
  -4   2   7      390.14      383.36     10.88 o 
  -3   2   7       69.72       64.24      3.81 o 
  -2   2   7      975.86     1040.74     19.02 o 
  -1   2   7       13.74       13.69      1.38 o 
   0   2   7     3313.66     3312.25     71.31 o 
   1   2   7      211.57      201.23      5.98 o 
   2   2   7     1117.70     1147.24     28.16 o 
   3   2   7      124.62      115.98      5.81 o 
   4   2   7       38.40       42.73      4.70 o 
   5   2   7        1.45        7.93      3.03 o 
   6   2   7       11.05       21.48      4.80 o 
  -7   3   7        1.33        4.79      3.09 o 
  -6   3   7        0.13        9.27      3.32 o 
  -5   3   7        1.60        5.49      1.57 o 
  -4   3   7        3.73        8.58      1.48 o 
  -3   3   7       42.47       37.23      1.88 o 
  -2   3   7      370.22      416.29     14.33 o 
  -1   3   7      268.20      261.24     11.74 o 
   0   3   7       43.93       41.73      1.92 o 
   1   3   7        0.21        4.21      1.71 o 
   2   3   7      140.47      134.59      4.70 o 
   3   3   7       39.92       36.98      2.23 o 
   4   3   7       25.57       20.50      2.64 o 
   5   3   7        0.65        3.85      2.72 o 
   6   3   7        1.50        0.55      2.82 o 
  -7   4   7        0.29        3.38      3.18 o 
  -6   4   7       14.19        9.59      3.31 o 
  -5   4   7        1.08       -0.07      1.31 o 
  -4   4   7       20.67       22.46      3.20 o 
  -3   4   7        2.32       10.88      3.38 o 
  -2   4   7       52.26       30.35      3.43 o 
  -1   4   7      384.37      377.17      9.81 o 
   0   4   7       28.84       34.41      1.96 o 
   1   4   7      414.00      398.99      9.77 o 
   2   4   7      163.41      147.19      5.20 o 
   3   4   7      150.39      133.40      5.18 o 
   4   4   7       22.38       26.06      3.38 o 
   5   4   7       29.92       40.81      5.51 o 
   6   4   7       29.36       28.18      7.91 o 
  -7   5   7        0.12        5.54      4.91 o 
  -6   5   7        9.42        7.66      2.62 o 
  -5   5   7       83.99       76.52      4.63 o 
  -4   5   7       25.94       35.76      3.01 o 
  -3   5   7       91.12       84.54      4.42 o 
  -2   5   7        7.06       25.81      2.28 o 
  -1   5   7        8.13       10.37      4.81 o 
   0   5   7      139.36      129.12      5.98 o 
   1   5   7        3.47        8.89      2.44 o 
   2   5   7      122.17      125.14      5.42 o 
   3   5   7      478.72      460.97     15.07 o 
   4   5   7        4.43       13.92      2.94 o 
   5   5   7       12.73       25.41      4.88 o 
   6   5   7        3.28       10.78      5.41 o 
  -7   6   7        0.03        7.57      4.84 o 
  -6   6   7       29.16       26.55      4.50 o 
  -5   6   7       56.64       51.16      4.36 o 
  -4   6   7      166.93      156.49      9.22 o 
  -3   6   7       16.41       19.00      2.18 o 
  -2   6   7      343.47      294.30      7.65 o 
  -1   6   7       97.77       81.42      5.22 o 
   0   6   7      184.25      189.89      9.60 o 
   1   6   7       62.54       55.17      4.12 o 
   2   6   7       65.34       61.25      4.65 o 
   3   6   7        5.17        7.19      3.60 o 
   4   6   7        5.66        4.84      2.30 o 
   5   6   7        0.76        1.50      3.74 o 
  -6   7   7       47.10       41.48      6.72 o 
  -5   7   7       49.99       39.26      5.18 o 
  -4   7   7       15.97       19.53      2.57 o 
  -3   7   7       32.12       26.41      3.69 o 
  -2   7   7      123.58      114.45      5.08 o 
  -1   7   7      171.30      148.93      6.21 o 
   0   7   7       26.57       29.05      2.96 o 
   1   7   7       34.20       40.29      5.24 o 
   2   7   7      110.62      107.50      7.55 o 
   3   7   7      108.38       89.17      6.11 o 
   4   7   7       50.20       48.52      6.03 o 
   5   7   7        0.37        5.31      3.70 o 
  -6   8   7        2.51        3.86      3.46 o 
  -5   8   7        9.15        7.13      4.59 o 
  -4   8   7        3.96        7.68      3.88 o 
  -3   8   7        5.73       10.92      2.95 o 
  -2   8   7       14.86       18.97      3.48 o 
  -1   8   7      177.33      160.43      9.27 o 
   0   8   7       39.29       40.18      3.52 o 
   1   8   7       59.90       54.47      4.52 o 
   2   8   7       64.08       52.73      4.91 o 
   3   8   7        7.51        7.41      3.09 o 
   4   8   7        1.94        3.21      4.03 o 
   5   8   7        3.71       -1.14      4.35 o 
  -5   9   7       10.23       21.29      6.27 o 
  -4   9   7        1.85        3.25      2.78 o 
  -3   9   7        1.63       -3.04      3.04 o 
  -2   9   7       72.18       67.34      5.83 o 
  -1   9   7       44.87       52.54      4.46 o 
   0   9   7        1.23       -0.44      1.81 o 
   1   9   7       19.16       24.20      3.89 o 
   2   9   7       56.40       59.05      6.22 o 
   3   9   7        3.82        6.09      4.40 o 
   4   9   7        5.06       37.20     24.07 o 
  -5  10   7        6.54        4.71      4.82 o 
  -4  10   7        0.88        4.86      3.22 o 
  -3  10   7        3.61        4.78      3.34 o 
  -2  10   7       38.62       48.97      8.24 o 
  -1  10   7        0.45       -0.07      2.48 o 
   0  10   7       20.43       30.68      8.53 o 
   1  10   7       18.18       14.48      3.58 o 
   2  10   7        0.09        4.64      2.86 o 
   3  10   7        3.84        2.35      4.25 o 
  -4  11   7        7.18        2.97      5.54 o 
  -3  11   7        7.62       10.34      3.88 o 
  -2  11   7        7.42        5.64      5.40 o 
  -1  11   7       10.97        9.47      3.97 o 
   0  11   7        8.07        6.42      3.63 o 
   1  11   7        0.79        0.66      2.92 o 
   2  11   7        2.79        8.12      4.15 o 
   3  11   7        0.17        1.47      5.90 o 
  -3  12   7        9.40        1.27      4.69 o 
  -2  12   7        0.35        2.76      4.50 o 
  -1  12   7        1.98        1.35      3.24 o 
   0  12   7        5.26        9.19      4.31 o 
   1  12   7        5.14       13.25      5.97 o 
  -8   0   8        3.68        1.53      4.17 o 
  -7   0   8       11.42       13.02      5.39 o 
  -6   0   8       64.96       79.26      9.32 o 
  -5   0   8        3.47        1.54      2.65 o 
  -4   0   8        9.34       17.93      2.79 o 
  -3   0   8     3144.95     2887.22     96.80 o 
  -2   0   8     1363.75     1255.17     36.78 o 
  -1   0   8      409.02      323.02      9.05 o 
   0   0   8      357.99      436.34     13.85 o 
   1   0   8      364.85      375.84     12.92 o 
   2   0   8      441.43      489.86     22.12 o 
   3   0   8        1.47        1.04      2.70 o 
   4   0   8      133.52      129.66     11.66 o 
   5   0   8        3.05        5.41      3.93 o 
   6   0   8        0.25       -0.86      4.65 o 
  -8   1   8        2.19        1.05      3.22 o 
  -7   1   8        2.59        6.25      3.48 o 
  -6   1   8       31.51       49.45      4.10 o 
  -5   1   8       30.22       22.34      2.50 o 
  -4   1   8        1.83       10.00      1.77 o 
  -3   1   8        0.41       10.62      1.45 o 
  -2   1   8      298.39      306.08      8.65 o 
  -1   1   8      370.21      294.67      6.19 o 
   0   1   8      293.04      247.10      6.30 o 
   1   1   8      544.66      576.07     13.71 o 
   2   1   8      132.81      125.19      4.58 o 
   3   1   8       58.40       49.21      2.77 o 
   4   1   8       13.41       10.55      3.27 o 
   5   1   8        7.24       17.65      4.09 o 
   6   1   8        0.29       -2.15      3.17 o 
  -7   2   8        1.76        2.26      2.63 o 
  -6   2   8       11.70       29.36      3.32 o 
  -5   2   8        0.00        9.23      3.31 o 
  -4   2   8       11.92       28.20      2.37 o 
  -3   2   8      428.45      411.73     14.06 o 
  -2   2   8      483.01      413.73     12.05 o 
  -1   2   8        9.56       15.32      1.27 o 
   0   2   8       79.18       54.87      4.41 o 
   1   2   8      131.41      141.80      4.14 o 
   2   2   8      141.98      156.12      5.33 o 
   3   2   8       31.18       33.43      2.81 o 
   4   2   8       43.74       30.16      3.20 o 
   5   2   8        1.04        0.13      2.55 o 
   6   2   8        0.54        2.37      3.15 o 
  -7   3   8        7.71       12.11      3.78 o 
  -6   3   8        4.78        8.62      2.39 o 
  -5   3   8        0.96       -0.74      2.26 o 
  -4   3   8      338.52      279.56      8.62 o 
  -3   3   8      409.75      361.10      9.13 o 
  -2   3   8     1354.30     1366.43     35.44 o 
  -1   3   8      262.53      216.58      7.81 o 
   0   3   8        1.78        1.20      0.83 o 
   1   3   8      206.50      219.16      5.95 o 
   2   3   8       60.09       64.69      3.22 o 
   3   3   8        0.11        0.45      1.67 o 
   4   3   8       40.50       34.55      4.78 o 
   5   3   8       26.27       18.33      4.27 o 
   6   3   8        1.06        4.94      3.81 o 
  -7   4   8        2.27       13.29      4.97 o 
  -6   4   8       18.18       13.21      2.83 o 
  -5   4   8       12.12       24.27      2.64 o 
  -4   4   8        0.87        3.66      2.33 o 
  -3   4   8      365.10      345.77      9.25 o 
  -2   4   8       17.42       25.13      2.61 o 
  -1   4   8       36.03       32.66      2.68 o 
   0   4   8      573.33      591.60     17.80 o 
   1   4   8       61.04       60.27      2.85 o 
   2   4   8      283.08      304.75      9.62 o 
   3   4   8      247.17      245.55      9.45 o 
   4   4   8      218.34      211.82     10.19 o 
   5   4   8        6.87        8.51      3.53 o 
   6   4   8        9.89        9.64      5.30 o 
  -7   5   8        0.01        0.43      3.16 o 
  -6   5   8        6.91        3.36      2.27 o 
  -5   5   8        2.85        3.32      1.88 o 
  -4   5   8       78.74       76.06      3.88 o 
  -3   5   8       74.83       67.57      4.18 o 
  -2   5   8       44.21       41.11      3.23 o 
  -1   5   8       15.98       13.87      1.27 o 
   0   5   8        4.87        7.80      2.15 o 
   1   5   8        1.84        3.27      2.03 o 
   2   5   8       47.01       41.19      2.46 o 
   3   5   8       65.30       60.93      3.74 o 
   4   5   8       45.30       43.85      4.35 o 
   5   5   8       29.76       28.85      5.18 o 
  -7   6   8        6.06       14.93      7.90 o 
  -6   6   8       19.76       16.98      5.22 o 
  -5   6   8        6.96        8.88      2.88 o 
  -4   6   8       22.99       32.58      4.59 o 
  -3   6   8       16.57       25.63      2.57 o 
  -2   6   8      138.30      122.88      4.60 o 
  -1   6   8       30.22       24.64      2.70 o 
   0   6   8        2.34        1.15      1.50 o 
   1   6   8      215.06      188.49      8.29 o 
   2   6   8      129.53      114.28      7.20 o 
   3   6   8       23.69       20.71      4.39 o 
   4   6   8        8.76       12.16      4.68 o 
   5   6   8        0.13        4.47      3.92 o 
  -6   7   8       20.01       28.45      5.37 o 
  -5   7   8       13.17       24.34      3.68 o 
  -4   7   8       22.56       25.26      3.09 o 
  -3   7   8       90.43       90.85      6.93 o 
  -2   7   8      639.96      606.06     26.05 o 
  -1   7   8        1.55        3.81      1.38 o 
   0   7   8       67.26       56.51      5.57 o 
   1   7   8       47.48       32.35      4.69 o 
   2   7   8       77.30       86.71      6.44 o 
   3   7   8        0.77        4.34      2.26 o 
   4   7   8        0.25        6.24      4.21 o 
   5   7   8        9.27       11.31      8.49 o 
  -6   8   8        5.73       10.15      5.47 o 
  -5   8   8        0.56        2.70      2.88 o 
  -4   8   8        0.05       -0.19      3.11 o 
  -3   8   8       45.92       43.83      6.50 o 
  -2   8   8        0.00        8.67      5.40 o 
  -1   8   8       41.14       39.43      4.15 o 
   0   8   8       19.48       18.82      2.72 o 
   1   8   8       97.85       93.94      6.26 o 
   2   8   8      145.12      136.41     10.56 o 
   3   8   8       12.19       13.03      5.98 o 
   4   8   8       11.69       15.53      5.15 o 
  -5   9   8       35.75       38.39      7.50 o 
  -4   9   8        9.93        3.54      2.96 o 
  -3   9   8       15.15       20.40      4.94 o 
  -2   9   8       36.38       39.62      4.74 o 
  -1   9   8      116.29      106.10      7.87 o 
   0   9   8        6.56       11.59      3.34 o 
   1   9   8        0.19        2.44      2.58 o 
   2   9   8       57.49       55.60      6.70 o 
   3   9   8        0.07       -1.44      2.73 o 
   4   9   8        1.54        3.29      4.43 o 
  -5  10   8        0.04        2.65      4.53 o 
  -4  10   8        1.03        9.72      4.74 o 
  -3  10   8        0.12       -3.16      3.21 o 
  -2  10   8       31.81       36.39      4.90 o 
  -1  10   8        2.39        6.13      4.13 o 
   0  10   8       14.60       12.77      4.15 o 
   1  10   8       21.74       24.04      5.52 o 
   2  10   8        0.17        5.17      3.41 o 
   3  10   8        0.30       -0.36      3.67 o 
  -4  11   8        6.79        2.32      4.29 o 
  -3  11   8        2.99        4.19      3.49 o 
  -2  11   8       21.83       20.35      6.79 o 
  -1  11   8       23.40       22.87      5.15 o 
   0  11   8        0.17        3.65      3.36 o 
   1  11   8        6.78        7.27      4.17 o 
   2  11   8        0.01        4.60      3.88 o 
  -2  12   8        4.26        6.18      4.92 o 
  -1  12   8        0.28        2.79      4.38 o 
   0  12   8       19.98       25.43      7.58 o 
   1  12   8       25.92       36.69      7.63 o 
  -7   1   9        7.01       21.42      6.60 o 
  -6   1   9        8.25       19.64      4.00 o 
  -5   1   9       73.99       73.81      4.81 o 
  -4   1   9      146.38      130.94      5.17 o 
  -3   1   9      456.99      463.41     12.56 o 
  -2   1   9      131.53      112.64      3.08 o 
  -1   1   9       19.66       45.57      1.52 o 
   0   1   9     1375.46     1449.79     43.59 o 
   1   1   9       37.64       40.48      3.46 o 
   2   1   9      319.62      293.72      9.16 o 
   3   1   9       30.58       26.62      2.37 o 
   4   1   9       48.44       46.54      5.08 o 
   5   1   9        3.31        1.72      2.68 o 
   6   1   9        0.14        0.33      2.76 o 
  -7   2   9        0.21        0.57      2.78 o 
  -6   2   9        7.08       11.56      3.06 o 
  -5   2   9      221.94      212.53      9.21 o 
  -4   2   9       21.79       31.65      2.32 o 
  -3   2   9      241.92      253.52      6.69 o 
  -2   2   9        9.96       25.65      2.02 o 
  -1   2   9       34.02       38.23      0.95 o 
   0   2   9       18.31       14.32      1.72 o 
   1   2   9      798.40      864.75     21.19 o 
   2   2   9      228.27      215.22      7.09 o 
   3   2   9      414.70      409.21     13.23 o 
   4   2   9       45.48       35.88      3.86 o 
   5   2   9        4.33        1.59      2.36 o 
   6   2   9       17.28       32.10      9.61 o 
  -7   3   9       18.65       40.41      6.26 o 
  -6   3   9       35.51       46.64      5.55 o 
  -5   3   9        3.86        6.25      3.06 o 
  -4   3   9       42.94       37.33      2.48 o 
  -3   3   9      402.89      380.20      9.99 o 
  -2   3   9      373.11      387.79     21.13 o 
  -1   3   9     1109.41     1079.44     47.52 o 
   0   3   9      685.69      703.56     19.25 o 
   1   3   9      128.78      113.34      3.98 o 
   2   3   9        0.14        1.90      1.58 o 
   3   3   9      188.83      178.10      7.81 o 
   4   3   9       64.37       62.95      5.00 o 
   5   3   9        0.06        6.45      3.24 o 
   6   3   9       18.09       21.73      5.60 o 
  -7   4   9        8.13        8.96      4.84 o 
  -6   4   9        9.00        9.78      2.77 o 
  -5   4   9        1.29        4.70      1.77 o 
  -4   4   9       13.06       12.29      2.39 o 
  -3   4   9        4.76        8.47      2.73 o 
  -2   4   9       69.65       65.95      4.15 o 
  -1   4   9        6.03       13.47      2.04 o 
   0   4   9       10.28        7.24      1.44 o 
   1   4   9       56.79       58.67      3.04 o 
   2   4   9       51.95       48.90      2.92 o 
   3   4   9       18.57       16.75      2.37 o 
   4   4   9        6.74        6.49      2.49 o 
   5   4   9       37.12       42.40      6.25 o 
  -7   5   9        0.27        3.51      4.00 o 
  -6   5   9       25.91       28.45      4.75 o 
  -5   5   9      137.02      151.16      6.79 o 
  -4   5   9        6.36       24.00      3.27 o 
  -3   5   9        0.09        9.93      5.86 o 
  -2   5   9       92.54       81.22      3.49 o 
  -1   5   9      165.04      143.46      7.09 o 
   0   5   9      123.27      122.17      7.33 o 
   1   5   9       15.01       16.07      2.51 o 
   2   5   9      480.84      433.60     14.51 o 
   3   5   9       59.35       49.58      5.84 o 
   4   5   9       30.66       41.49      6.32 o 
   5   5   9       10.81       18.95      6.64 o 
  -7   6   9        7.77       -1.20     10.79 o 
  -6   6   9        0.63       -0.40      2.26 o 
  -5   6   9       62.66       70.68      5.51 o 
  -4   6   9       39.15       34.02      4.35 o 
  -3   6   9      267.36      230.70      9.90 o 
  -2   6   9       64.83       62.82      5.06 o 
  -1   6   9       58.97       49.40      4.70 o 
   0   6   9        4.73        2.29      1.72 o 
   1   6   9        1.72        2.38      1.88 o 
   2   6   9      237.56      204.25     10.28 o 
   3   6   9      119.12      115.80      8.35 o 
   4   6   9       33.26       31.24      4.61 o 
   5   6   9       19.86       24.48      6.99 o 
  -6   7   9        0.46        0.72      2.77 o 
  -5   7   9       23.65       28.53      6.73 o 
  -4   7   9       11.53       19.00      3.73 o 
  -3   7   9        1.93       11.37      5.29 o 
  -2   7   9        9.29       13.02      3.14 o 
  -1   7   9       20.27       26.72      3.78 o 
   0   7   9      189.34      169.98     10.00 o 
   1   7   9       23.67       31.76      3.53 o 
   2   7   9       84.34       83.77      6.00 o 
   3   7   9        8.41        8.57      3.37 o 
   4   7   9        1.78        7.19      3.99 o 
   5   7   9        2.49       -5.40      5.40 o 
  -6   8   9        0.70        2.06      4.22 o 
  -5   8   9        0.38       -3.27      3.86 o 
  -4   8   9        0.08        2.94      2.77 o 
  -3   8   9       52.00       45.95      5.10 o 
  -2   8   9       74.62       70.38      5.93 o 
  -1   8   9        2.78        3.75      2.78 o 
   0   8   9       27.88       32.30      4.55 o 
   1   8   9      118.89      125.44      8.09 o 
   2   8   9       17.21       17.56      3.65 o 
   3   8   9       48.87       65.95     13.86 o 
   4   8   9       22.10       25.29      5.75 o 
  -5   9   9        8.16        0.83      5.30 o 
  -4   9   9        4.28        4.29      3.58 o 
  -3   9   9       14.10       12.90      4.95 o 
  -2   9   9       43.35       39.14      4.85 o 
  -1   9   9       28.86       26.99      4.93 o 
   0   9   9        3.08       10.52      5.95 o 
   1   9   9        9.64        8.31      3.46 o 
   2   9   9       49.53       62.51      7.08 o 
   3   9   9        1.53        4.87      3.81 o 
   4   9   9       26.35       18.79      6.64 o 
  -5  10   9        3.16       14.02      5.50 o 
  -4  10   9        5.35        2.70      3.58 o 
  -3  10   9       42.64       39.15     11.73 o 
  -2  10   9        1.69        3.40      2.76 o 
  -1  10   9       15.96       18.88      4.37 o 
   0  10   9       36.20       39.02      6.24 o 
   1  10   9       13.32       14.85      4.63 o 
   2  10   9        3.22        3.22      3.55 o 
   3  10   9        0.15       -2.71      4.80 o 
  -4  11   9       12.81        2.14      4.42 o 
  -3  11   9        4.07        5.52      3.41 o 
  -2  11   9        6.12       10.50      4.43 o 
  -1  11   9       12.10       13.76      4.94 o 
   0  11   9        0.53        3.07      3.58 o 
   1  11   9       16.30       15.15      5.18 o 
   2  11   9       20.07       20.56     12.60 o 
  -2  12   9        5.30        2.44      3.70 o 
  -1  12   9        3.21        1.76      3.90 o 
   0  12   9        1.25        1.29      3.62 o 
  -7   0  10        6.97        6.89      4.24 o 
  -6   0  10       25.52       20.74      4.14 o 
  -5   0  10      165.53      123.99     13.63 o 
  -4   0  10       13.19       18.96      2.97 o 
  -3   0  10       35.90       50.43      3.55 o 
  -2   0  10      124.83      110.43      4.69 o 
  -1   0  10      502.42      503.77     15.86 o 
   0   0  10     2461.70     2490.84     80.79 o 
   1   0  10       67.28       65.26      4.37 o 
   2   0  10      339.80      325.21     14.92 o 
   3   0  10        1.92        0.27      1.75 o 
   4   0  10      235.94      231.41     21.36 o 
   5   0  10       50.40       33.47      6.99 o 
   6   0  10        3.42        5.84      6.47 o 
  -7   1  10        0.42        3.32      2.98 o 
  -6   1  10       18.21       21.88      2.88 o 
  -5   1  10       23.38       29.76      3.15 o 
  -4   1  10      141.30      135.61      6.79 o 
  -3   1  10      172.68      158.27      5.19 o 
  -2   1  10       30.46       43.98      2.29 o 
  -1   1  10      187.54      252.38      9.02 o 
   0   1  10        9.25       10.66      1.22 o 
   1   1  10      927.13     1002.27     28.52 o 
   2   1  10        1.27       24.03      2.76 o 
   3   1  10        6.81        5.51      1.70 o 
   4   1  10        0.06        5.41      2.62 o 
   5   1  10        0.23       -0.68      2.74 o 
   6   1  10        1.30        1.38      3.07 o 
  -7   2  10        0.65        3.34      3.34 o 
  -6   2  10       15.43        8.22      2.75 o 
  -5   2  10       33.41       28.09      2.67 o 
  -4   2  10       20.96       23.11      2.15 o 
  -3   2  10       16.80       18.27      1.40 o 
  -2   2  10      129.98      188.60      6.34 o 
  -1   2  10        6.55        7.32      1.14 o 
   0   2  10       19.89       33.17      2.09 o 
   1   2  10        0.45        2.19      2.50 o 
   2   2  10       98.52      107.08      4.86 o 
   3   2  10       48.87       50.70      3.33 o 
   4   2  10       31.93       33.10      4.50 o 
   5   2  10        8.26        6.92      4.19 o 
   6   2  10        0.22       -1.21      3.31 o 
  -7   3  10        0.75        4.53      4.45 o 
  -6   3  10        1.03       -2.02      2.02 o 
  -5   3  10       62.19       56.18      3.58 o 
  -4   3  10       46.77       40.73      2.56 o 
  -3   3  10        0.03        3.77      2.49 o 
  -2   3  10       52.01       50.94      2.75 o 
  -1   3  10        7.95       10.83      3.63 o 
   0   3  10        5.37       18.89      2.24 o 
   1   3  10       42.28       44.22      2.97 o 
   2   3  10      784.76      780.75     23.16 o 
   3   3  10       13.52       18.48      2.60 o 
   4   3  10        6.97       14.60      2.92 o 
   5   3  10        0.81       10.12      5.85 o 
  -7   4  10        6.79        2.74      3.90 o 
  -6   4  10        1.11       -0.52      2.31 o 
  -5   4  10        7.20        6.90      2.44 o 
  -4   4  10       40.45       34.19      3.65 o 
  -3   4  10       68.99       73.10      4.78 o 
  -2   4  10        1.94       11.66      3.63 o 
  -1   4  10        1.72        0.94      1.58 o 
   0   4  10     1707.43     1669.02     39.97 o 
   1   4  10      157.89      165.07      6.01 o 
   2   4  10      337.71      311.19     12.41 o 
   3   4  10      261.51      227.54     10.89 o 
   4   4  10        6.60        8.75      2.91 o 
   5   4  10       13.80       13.84      4.55 o 
  -7   5  10        0.60        2.21      3.95 o 
  -6   5  10        7.54        1.24      5.02 o 
  -5   5  10       72.56       67.54      6.43 o 
  -4   5  10        0.32       -0.82      1.79 o 
  -3   5  10        0.56       -1.59      1.59 o 
  -2   5  10       13.48       13.84      1.49 o 
  -1   5  10       82.11       76.88      4.61 o 
   0   5  10        6.10        4.13      1.73 o 
   1   5  10       25.81       28.49      2.72 o 
   2   5  10       23.17       28.21      3.27 o 
   3   5  10      172.13      145.35      8.73 o 
   4   5  10        0.74       -0.62      3.09 o 
   5   5  10        7.84        6.88      4.73 o 
  -7   6  10        3.70        5.09      8.85 o 
  -6   6  10        0.60        3.43      3.03 o 
  -5   6  10        3.10        7.64      2.96 o 
  -4   6  10        0.15        3.11      4.25 o 
  -3   6  10       10.66       16.77      3.22 o 
  -2   6  10      216.67      223.82     11.21 o 
  -1   6  10      226.01      183.12      9.02 o 
   0   6  10       55.11       47.65      3.00 o 
   1   6  10        8.76       11.56      3.17 o 
   2   6  10       13.74       20.89      3.04 o 
   3   6  10        1.14        5.53      2.87 o 
   4   6  10        3.30        0.99      3.07 o 
   5   6  10        0.96       -5.27      5.69 o 
  -6   7  10        7.01       20.26      5.11 o 
  -5   7  10        6.41        8.39      2.93 o 
  -4   7  10        1.72        2.10      2.18 o 
  -3   7  10      107.92      100.19      7.99 o 
  -2   7  10       82.88       90.15     10.14 o 
  -1   7  10        0.29       -1.99      4.39 o 
   0   7  10        1.99        4.94      3.82 o 
   1   7  10        4.65        1.69      2.59 o 
   2   7  10        4.31        6.37      2.42 o 
   3   7  10        6.75        9.69      3.66 o 
   4   7  10        0.85       16.29      7.00 o 
  -6   8  10        9.95       18.88      8.11 o 
  -5   8  10        9.05       14.20      4.49 o 
  -4   8  10        9.86       15.70      4.84 o 
  -3   8  10       23.75       26.40      4.57 o 
  -2   8  10       10.80       17.41      3.38 o 
  -1   8  10        5.52        3.61      6.39 o 
   0   8  10       70.23       69.86      6.27 o 
   1   8  10        8.11        9.21      3.39 o 
   2   8  10      129.59      131.20      9.20 o 
   3   8  10       11.03        9.96      3.81 o 
   4   8  10       12.26        9.80      5.26 o 
  -5   9  10        3.63        5.80      4.54 o 
  -4   9  10        0.97        2.90      3.06 o 
  -3   9  10       10.42       19.02      4.82 o 
  -2   9  10      118.93      108.53      8.54 o 
  -1   9  10       46.68       36.90      5.71 o 
   0   9  10       12.72        3.69      2.74 o 
   1   9  10       23.80       24.83      4.98 o 
   2   9  10       15.33       13.88      4.29 o 
   3   9  10       51.02       31.22     14.17 o 
  -4  10  10        0.00        1.03      2.91 o 
  -3  10  10        0.53        1.29      3.57 o 
  -2  10  10       38.12       38.40      5.81 o 
  -1  10  10        0.18        1.96      4.07 o 
   0  10  10       65.09       75.41      8.28 o 
   1  10  10        1.08       -1.18      3.19 o 
   2  10  10        2.29        7.06      4.32 o 
   3  10  10        1.51       -0.02      3.85 o 
  -3  11  10        7.91        6.73      3.92 o 
  -2  11  10        5.13        0.25      2.99 o 
  -1  11  10       28.68       35.19      6.93 o 
   0  11  10        2.69        7.40      7.63 o 
   1  11  10        0.64        0.13      2.84 o 
   2  11  10        0.45       -0.07      3.41 o 
  -1  12  10       22.38       28.89      6.10 o 
   0  12  10       33.32       48.38      9.25 o 
  -7   1  11        1.45        4.17      3.08 o 
  -6   1  11       34.95       24.28      5.17 o 
  -5   1  11        8.71       15.37      3.69 o 
  -4   1  11       36.70       43.86      2.83 o 
  -3   1  11      101.28      109.45      4.54 o 
  -2   1  11        4.67        7.08      1.83 o 
  -1   1  11       85.30       77.95      2.57 o 
   0   1  11      207.54      200.89      5.88 o 
   1   1  11      139.78      144.07      5.34 o 
   2   1  11      108.36       97.46      4.69 o 
   3   1  11        3.16        2.87      1.69 o 
   4   1  11       58.03       52.50      5.72 o 
   5   1  11        1.23        2.54      3.05 o 
  -7   2  11        1.74        0.28      2.83 o 
  -6   2  11       14.28       19.01      3.04 o 
  -5   2  11        0.43        0.86      3.02 o 
  -4   2  11       51.15       45.49      3.98 o 
  -3   2  11       26.89       20.58      1.42 o 
  -2   2  11      328.76      303.33      9.76 o 
  -1   2  11      664.74      735.56     26.16 o 
   0   2  11        0.94        2.03      1.21 o 
   1   2  11       28.41       32.19      2.54 o 
   2   2  11       14.57       18.75      2.28 o 
   3   2  11       90.31       84.09      4.88 o 
   4   2  11        0.14       -1.06      2.26 o 
   5   2  11       32.69       37.14      5.96 o 
  -7   3  11        0.09        1.61      3.97 o 
  -6   3  11       15.07       11.97      5.19 o 
  -5   3  11        0.20        0.76      1.33 o 
  -4   3  11       10.33       18.59      4.19 o 
  -3   3  11       10.71       14.74      2.38 o 
  -2   3  11      181.58      140.63      5.54 o 
  -1   3  11        0.97        2.39      2.24 o 
   0   3  11      475.05      474.92     13.37 o 
   1   3  11       82.30       61.60      3.61 o 
   2   3  11      434.79      436.14     14.60 o 
   3   3  11       19.58       20.29      2.45 o 
   4   3  11       49.03       45.61      5.82 o 
   5   3  11        2.40        3.25      3.35 o 
  -7   4  11        0.07        2.28      3.67 o 
  -6   4  11        0.47       -2.36      2.84 o 
  -5   4  11        2.43        5.75      2.23 o 
  -4   4  11       67.72       59.17      5.68 o 
  -3   4  11      111.04       87.92      6.09 o 
  -2   4  11       56.32       53.67      3.95 o 
  -1   4  11       42.51       29.58      3.68 o 
   0   4  11       19.18       30.68      3.56 o 
   1   4  11       89.95       84.71      3.47 o 
   2   4  11      114.88      108.47      5.74 o 
   3   4  11        4.31        5.55      1.97 o 
   4   4  11       68.49       72.07      6.45 o 
   5   4  11       14.36       20.72      6.29 o 
  -7   5  11        5.87        4.69      6.59 o 
  -6   5  11       33.07       36.66      6.11 o 
  -5   5  11        4.61        3.22      2.63 o 
  -4   5  11        5.33       13.70      4.59 o 
  -3   5  11      116.24       97.24      5.40 o 
  -2   5  11       23.05       19.41      1.76 o 
  -1   5  11       65.86       49.86      4.18 o 
   0   5  11        0.00        1.52      1.86 o 
   1   5  11       42.64       52.99      3.70 o 
   2   5  11       29.11       24.38      3.28 o 
   3   5  11        7.74        7.95      3.52 o 
   4   5  11        1.74        8.28      6.70 o 
   5   5  11        2.72       -1.71      4.91 o 
  -6   6  11        0.49        3.14      3.10 o 
  -5   6  11        6.76        5.66      2.47 o 
  -4   6  11      154.40      114.59      7.04 o 
  -3   6  11       41.58       29.99      3.91 o 
  -2   6  11       15.91       20.95      3.94 o 
  -1   6  11      221.06      195.07     10.70 o 
   0   6  11       34.75       38.51      4.56 o 
   1   6  11      125.95      110.67      5.78 o 
   2   6  11        1.72        7.60      3.34 o 
   3   6  11        8.57       17.73      6.30 o 
   4   6  11       31.79       34.70      5.85 o 
  -6   7  11       15.97       24.65      7.87 o 
  -5   7  11        4.45       12.85      3.99 o 
  -4   7  11        0.00        0.76      3.58 o 
  -3   7  11      121.51      105.81      8.28 o 
  -2   7  11       66.60       62.49      6.13 o 
  -1   7  11        0.82        0.79      2.34 o 
   0   7  11      121.42      107.24      7.52 o 
   1   7  11       14.34       21.12      4.25 o 
   2   7  11        6.19        5.22      2.30 o 
   3   7  11        4.67        8.90      5.20 o 
   4   7  11        0.39        2.48      3.33 o 
  -6   8  11        0.48        3.11      5.43 o 
  -5   8  11        8.63        6.64      5.14 o 
  -4   8  11        0.04       -2.83      2.83 o 
  -3   8  11        3.05        2.38      2.66 o 
  -2   8  11        2.13        6.99      3.36 o 
  -1   8  11       39.15       48.98      5.60 o 
   0   8  11        9.13       12.66      3.15 o 
   1   8  11        1.21       -0.57      2.91 o 
   2   8  11        0.21        0.88      3.23 o 
   3   8  11       12.60       15.51      5.06 o 
   4   8  11       10.02       10.83      7.33 o 
  -5   9  11        2.29        2.12      4.18 o 
  -4   9  11       14.20       14.16      4.28 o 
  -3   9  11        4.03        3.29      3.03 o 
  -2   9  11       39.44       38.46      5.30 o 
  -1   9  11        1.16        1.39      2.93 o 
   0   9  11        0.42        2.25      3.87 o 
   1   9  11        7.72       20.49      4.85 o 
   2   9  11        1.13        4.14      3.69 o 
   3   9  11        1.16        6.16      4.08 o 
  -4  10  11        4.10        0.66      3.26 o 
  -3  10  11        7.76        3.08      3.36 o 
  -2  10  11        0.39       -1.76      2.98 o 
  -1  10  11        0.06       12.55      4.60 o 
   0  10  11        7.54       18.30      6.67 o 
   1  10  11        9.29       11.56      4.86 o 
   2  10  11        4.57        0.38      3.97 o 
  -3  11  11        5.57        4.34      4.11 o 
  -2  11  11        0.25        5.46      4.71 o 
  -1  11  11        0.00        0.25      2.89 o 
   0  11  11       29.83       33.78      7.20 o 
   1  11  11        1.54        2.10      3.90 o 
  -7   0  12        0.80       -1.85      3.85 o 
  -6   0  12       18.85       13.83      6.33 o 
  -5   0  12        6.68       19.45      3.95 o 
  -4   0  12       11.58       12.34      4.26 o 
  -3   0  12        2.76        2.71      2.09 o 
  -2   0  12        6.04        8.31      3.52 o 
  -1   0  12      222.00      201.94     12.80 o 
   0   0  12      469.62      579.81     21.77 o 
   1   0  12       12.48       16.03      3.12 o 
   2   0  12        8.88       13.37      4.52 o 
   3   0  12       27.21       21.09      4.14 o 
   4   0  12        2.25       10.07      4.97 o 
   5   0  12        0.51        2.95      5.03 o 
  -7   1  12        3.90        1.29      3.02 o 
  -6   1  12       29.32       43.93      4.19 o 
  -5   1  12       15.71       15.04      2.68 o 
  -4   1  12        0.22        7.49      2.06 o 
  -3   1  12       77.06       65.72      3.11 o 
  -2   1  12        1.89        9.57      1.76 o 
  -1   1  12        1.62       12.57      2.95 o 
   0   1  12        0.00        1.65      1.77 o 
   1   1  12       22.40       26.98      2.59 o 
   2   1  12      658.34      687.14     22.30 o 
   3   1  12      398.69      385.57     14.91 o 
   4   1  12        0.85        1.47      4.22 o 
   5   1  12        2.03        3.71      4.19 o 
  -7   2  12        3.08       11.81      4.70 o 
  -6   2  12        8.53        6.82      2.80 o 
  -5   2  12        9.81       13.69      2.38 o 
  -4   2  12        7.43       12.24      1.49 o 
  -3   2  12        5.48        4.76      2.39 o 
  -2   2  12       85.99       76.77      4.53 o 
  -1   2  12        0.18        4.73      1.24 o 
   0   2  12        4.00       14.01      3.51 o 
   1   2  12       19.64       24.33      3.05 o 
   2   2  12        7.70       11.16      2.48 o 
   3   2  12       23.83       24.39      2.96 o 
   4   2  12        0.34        4.21      3.65 o 
   5   2  12        1.53        3.90      3.47 o 
  -7   3  12        3.85        4.39      4.42 o 
  -6   3  12        0.10        0.87      2.16 o 
  -5   3  12        5.81        4.16      2.24 o 
  -4   3  12        2.14        2.87      1.94 o 
  -3   3  12        1.31        1.26      2.56 o 
  -2   3  12       37.47       47.15      7.20 o 
  -1   3  12      118.71      129.12     13.03 o 
   0   3  12       27.45       24.74      1.88 o 
   1   3  12      218.54      223.73     10.14 o 
   2   3  12       75.85       71.62      5.00 o 
   3   3  12       21.24       20.25      2.65 o 
   4   3  12      101.39      106.62     10.40 o 
   5   3  12       33.17       32.77      7.38 o 
  -7   4  12        0.10       -3.89      4.48 o 
  -6   4  12       45.39       42.71      5.57 o 
  -5   4  12       13.61       16.21      4.26 o 
  -4   4  12       13.17       23.05      3.79 o 
  -3   4  12      175.62      169.54      7.96 o 
  -2   4  12      238.86      221.04     10.89 o 
  -1   4  12       52.30       50.48      2.72 o 
   0   4  12        4.80        2.37      1.58 o 
   1   4  12        6.24       11.94      2.33 o 
   2   4  12       26.20       22.31      2.51 o 
   3   4  12       12.97       12.96      2.57 o 
   4   4  12        3.05        4.07      5.19 o 
   5   4  12        0.28       -6.04      6.04 o 
  -7   5  12        0.10       -0.33      3.74 o 
  -6   5  12        0.95        2.21      2.74 o 
  -5   5  12       16.91        8.82      2.79 o 
  -4   5  12        2.69        7.45      3.17 o 
  -3   5  12       59.80       87.16     10.49 o 
  -2   5  12        2.44       21.72      3.10 o 
  -1   5  12       25.41       32.08      3.41 o 
   0   5  12      118.17      127.46      9.07 o 
   1   5  12        3.30        3.96      1.77 o 
   2   5  12        1.22        3.15      1.97 o 
   3   5  12       25.67       22.21      4.70 o 
   4   5  12        1.24        3.34      3.92 o 
  -6   6  12        0.11        3.88      4.48 o 
  -5   6  12        4.70       10.31      3.28 o 
  -4   6  12       40.93       52.66      5.21 o 
  -3   6  12       18.36       24.04      3.80 o 
  -2   6  12        0.88       16.70      6.35 o 
  -1   6  12      196.93      188.79     11.15 o 
   0   6  12        2.48        8.25      3.31 o 
   1   6  12       19.21       21.92      2.90 o 
   2   6  12       13.68       20.72      3.66 o 
   3   6  12        3.98       -3.94      3.94 o 
   4   6  12        0.52        6.71      4.31 o 
  -6   7  12        0.55        2.10      4.74 o 
  -5   7  12        0.26        3.34      3.87 o 
  -4   7  12        0.17        1.75      2.66 o 
  -3   7  12       39.93       40.48      5.33 o 
  -2   7  12        3.39        4.22      4.55 o 
  -1   7  12       36.71       45.38      5.00 o 
   0   7  12       76.94       87.40      7.01 o 
   1   7  12       52.70       67.75      6.52 o 
   2   7  12       62.30       56.02      7.45 o 
   3   7  12        0.68       13.83      7.05 o 
   4   7  12       23.57       16.32      7.30 o 
  -5   8  12        0.61        3.11      3.42 o 
  -4   8  12       13.09       21.10      4.63 o 
  -3   8  12        0.93        2.16      2.64 o 
  -2   8  12       32.82       29.39      4.43 o 
  -1   8  12       11.79       11.87      3.59 o 
   0   8  12        0.25        2.81      2.56 o 
   1   8  12        4.01        3.16      2.76 o 
   2   8  12        9.37       12.81      4.01 o 
   3   8  12       12.45       23.05      6.84 o 
  -5   9  12        0.41        5.45      5.20 o 
  -4   9  12        0.00        0.76      3.22 o 
  -3   9  12        3.63       -2.51      2.93 o 
  -2   9  12       69.35       67.99      9.94 o 
  -1   9  12        5.30        8.85      3.43 o 
   0   9  12        5.26       21.48      8.24 o 
   1   9  12       12.34       13.95      4.48 o 
   2   9  12       25.50       31.11     10.11 o 
   3   9  12        8.58        4.69      4.08 o 
  -4  10  12        0.18        3.60      3.88 o 
  -3  10  12        0.01        0.37      2.60 o 
  -2  10  12        0.00       -1.32      2.90 o 
  -1  10  12      141.68      145.94     12.43 o 
   0  10  12        1.28        3.96      3.57 o 
   1  10  12        2.09        0.72      3.59 o 
   2  10  12        4.31        6.28      4.81 o 
  -3  11  12        0.02       -2.99      3.72 o 
  -2  11  12       11.19       11.23      4.43 o 
  -1  11  12       15.27       15.97      5.57 o 
   0  11  12       21.69       15.42      5.40 o 
  -7   1  13        0.66       -0.84      3.12 o 
  -6   1  13       33.26       31.38      3.79 o 
  -5   1  13       22.80       17.88      4.43 o 
  -4   1  13      181.60      159.17      6.63 o 
  -3   1  13      106.71      102.80      5.79 o 
  -2   1  13      485.12      421.41     10.97 o 
  -1   1  13      138.46      127.71      4.78 o 
   0   1  13      171.09      176.98      6.11 o 
   1   1  13       35.50       43.72      6.05 o 
   2   1  13       14.46       12.04      2.80 o 
   3   1  13        0.33        2.01      1.84 o 
   4   1  13       14.12       12.48      3.76 o 
   5   1  13        0.02        1.02      3.21 o 
  -7   2  13        3.29        4.05      3.61 o 
  -6   2  13        0.16        6.83      2.69 o 
  -5   2  13        5.98        3.72      3.52 o 
  -4   2  13       31.52       49.52      4.89 o 
  -3   2  13        3.25        3.88      2.91 o 
  -2   2  13       22.78       26.37      2.50 o 
  -1   2  13        1.35        0.90      1.06 o 
   0   2  13       99.94      106.19      8.00 o 
   1   2  13       22.22       30.79      2.76 o 
   2   2  13      529.53      527.24     20.51 o 
   3   2  13       88.86       89.99      6.81 o 
   4   2  13       37.76       39.86      5.67 o 
   5   2  13       17.86       12.08      5.50 o 
  -7   3  13        3.05       10.19      5.14 o 
  -6   3  13       29.99       33.73      4.32 o 
  -5   3  13        6.67        8.37      4.89 o 
  -4   3  13        9.47        7.54      2.33 o 
  -3   3  13      133.28      144.96      8.29 o 
  -2   3  13      476.16      466.58     16.31 o 
  -1   3  13       12.48       11.35      3.13 o 
   0   3  13        0.13        1.06      1.14 o 
   1   3  13        5.07        7.07      2.03 o 
   2   3  13        0.17        3.32      1.60 o 
   3   3  13        0.94        2.30      2.15 o 
   4   3  13       12.57        5.73      4.15 o 
   5   3  13        8.35        5.98      4.91 o 
  -7   4  13        0.07       -2.62      6.78 o 
  -6   4  13        0.84        3.27      3.61 o 
  -5   4  13        5.70        8.68      4.58 o 
  -4   4  13       33.77       35.10      4.04 o 
  -3   4  13       15.15       12.06      2.57 o 
  -2   4  13        0.08       11.33      1.77 o 
  -1   4  13       16.17       15.04      2.80 o 
   0   4  13       39.96       55.52      5.55 o 
   1   4  13       18.94       17.69      1.86 o 
   2   4  13       30.21       30.97      2.94 o 
   3   4  13       26.11       31.03      6.84 o 
   4   4  13       14.62       11.43      5.08 o 
  -6   5  13        4.79       -1.55      3.53 o 
  -5   5  13        1.91        4.75      2.44 o 
  -4   5  13       94.44      116.88      7.35 o 
  -3   5  13        1.01        3.62      2.21 o 
  -2   5  13        8.51       15.20      3.50 o 
  -1   5  13       10.55       21.07      3.76 o 
   0   5  13       16.53       25.35      6.40 o 
   1   5  13      206.71      181.99     11.27 o 
   2   5  13        9.29       12.87      2.81 o 
   3   5  13       31.71       33.77      6.71 o 
   4   5  13       21.60       16.65     11.80 o 
  -6   6  13        0.68        3.84      5.27 o 
  -5   6  13        3.83        1.06      2.18 o 
  -4   6  13      120.11      124.80      9.28 o 
  -3   6  13       38.18       38.70      4.61 o 
  -2   6  13        2.26        6.38      2.78 o 
  -1   6  13        6.23        3.63      2.42 o 
   0   6  13        0.60        2.68      2.47 o 
   1   6  13        2.80        4.57      2.66 o 
   2   6  13       63.95       55.01      5.45 o 
   3   6  13       56.99       50.25      6.90 o 
   4   6  13        1.90        7.44      5.89 o 
  -6   7  13        3.16        5.13      4.71 o 
  -5   7  13        1.53        2.81      3.07 o 
  -4   7  13        4.22        7.07      3.38 o 
  -3   7  13        1.75       11.10      6.71 o 
  -2   7  13       54.86       58.82      6.01 o 
  -1   7  13        0.18        0.99      2.19 o 
   0   7  13       17.72       24.80      3.91 o 
   1   7  13        1.83        2.51      2.60 o 
   2   7  13        0.03        1.51      4.45 o 
   3   7  13       33.36       38.19     12.29 o 
  -5   8  13        0.06        1.41      3.01 o 
  -4   8  13       13.12       13.25      4.03 o 
  -3   8  13       40.50       48.03      6.45 o 
  -2   8  13       21.31       25.58      4.43 o 
  -1   8  13        0.74        4.72      3.22 o 
   0   8  13        6.37       15.81      4.26 o 
   1   8  13        0.27        2.97      2.71 o 
   2   8  13        2.56        4.10      3.73 o 
   3   8  13        0.18        4.87      5.71 o 
  -5   9  13        6.63        8.01      5.42 o 
  -4   9  13       18.77       23.22      6.03 o 
  -3   9  13       19.35       10.28      4.22 o 
  -2   9  13        3.59        4.22      3.50 o 
  -1   9  13        0.02        3.12      3.24 o 
   0   9  13        9.48       16.51      4.63 o 
   1   9  13       29.17       25.37      5.60 o 
   2   9  13        7.54        9.04      6.29 o 
  -4  10  13        0.21       -0.52      3.61 o 
  -3  10  13        1.92        0.17      2.60 o 
  -2  10  13        0.71        1.05      3.16 o 
  -1  10  13       56.76       51.11      8.05 o 
   0  10  13        1.32        3.12      3.48 o 
   1  10  13        0.92       -0.70      3.27 o 
  -2  11  13        6.12        2.31      4.22 o 
  -1  11  13        4.32        7.23      4.11 o 
  -7   0  14        0.15        4.34      6.58 o 
  -6   0  14       85.41       77.10      8.54 o 
  -5   0  14        6.48       -0.37      2.24 o 
  -4   0  14      109.19       99.63      7.47 o 
  -3   0  14      366.32      430.22     19.75 o 
  -2   0  14     1500.85     1397.96     51.56 o 
  -1   0  14      172.72      144.91     14.74 o 
   0   0  14        5.33       13.46      4.40 o 
   1   0  14       43.19       51.39      7.57 o 
   2   0  14       20.24       14.95      4.51 o 
   3   0  14      130.55      139.71     10.84 o 
   4   0  14        1.06        3.20      4.96 o 
  -7   1  14        3.01        1.21      3.95 o 
  -6   1  14        9.38       20.15      3.81 o 
  -5   1  14       19.52       30.06      4.14 o 
  -4   1  14       24.90       30.33      3.69 o 
  -3   1  14        4.51       14.32      2.70 o 
  -2   1  14        0.02        9.84      1.87 o 
  -1   1  14       10.82       11.21      1.78 o 
   0   1  14       88.15      104.08      4.34 o 
   1   1  14       82.96      104.97      5.48 o 
   2   1  14        0.05        6.92      2.78 o 
   3   1  14       32.15       39.81      4.05 o 
   4   1  14       12.60       12.67      4.28 o 
  -7   2  14        1.80        1.70      4.43 o 
  -6   2  14        4.50        6.90      2.99 o 
  -5   2  14        1.33        6.17      2.47 o 
  -4   2  14        0.07        7.98      2.86 o 
  -3   2  14       87.28       97.35      5.70 o 
  -2   2  14      131.69      126.82      7.49 o 
  -1   2  14       85.99       60.68      4.57 o 
   0   2  14        5.85        5.47      2.67 o 
   1   2  14        1.83        0.19      1.36 o 
   2   2  14        1.78        4.08      1.92 o 
   3   2  14        0.00        2.60      2.74 o 
   4   2  14        0.55       -1.94      3.56 o 
  -7   3  14        2.29        5.83      4.10 o 
  -6   3  14        4.93        4.62      2.80 o 
  -5   3  14        1.15        0.14      2.07 o 
  -4   3  14       76.22       75.26      6.44 o 
  -3   3  14      259.26      230.75     10.70 o 
  -2   3  14        0.81       24.91      2.80 o 
  -1   3  14        1.42        3.89      1.54 o 
   0   3  14       15.19       19.55      3.40 o 
   1   3  14       18.25       19.94      2.26 o 
   2   3  14       19.49       17.23      2.70 o 
   3   3  14      154.19      129.99      8.14 o 
   4   3  14        2.80        6.25      4.45 o 
  -7   4  14        0.05        1.84      7.98 o 
  -6   4  14       23.49       27.37      6.71 o 
  -5   4  14        2.97        7.83      2.94 o 
  -4   4  14      152.52      159.43      8.99 o 
  -3   4  14        6.53       10.93      4.20 o 
  -2   4  14      172.94      174.59     10.28 o 
  -1   4  14       24.59       31.93      3.75 o 
   0   4  14      139.05      129.87      8.69 o 
   1   4  14       59.83       60.00      4.24 o 
   2   4  14       12.71       18.00      3.11 o 
   3   4  14      134.84      124.81      9.54 o 
   4   4  14        0.55        1.67      3.89 o 
  -6   5  14        0.37       -0.94      3.45 o 
  -5   5  14        0.44        1.84      2.26 o 
  -4   5  14        8.43        8.81      2.76 o 
  -3   5  14      111.51      101.55      6.17 o 
  -2   5  14       19.96       13.21      3.36 o 
  -1   5  14       73.12       86.49      6.97 o 
   0   5  14       59.50       62.14      5.57 o 
   1   5  14        0.86        1.78      2.92 o 
   2   5  14       29.51       35.66      4.17 o 
   3   5  14        7.55       11.56      3.97 o 
   4   5  14       10.82       14.04      7.16 o 
  -6   6  14        2.71        3.07      3.94 o 
  -5   6  14        0.36        0.50      2.63 o 
  -4   6  14        0.02        8.07      3.28 o 
  -3   6  14        1.25        4.22      2.67 o 
  -2   6  14       20.42       21.56      3.84 o 
  -1   6  14       13.02        8.88      2.79 o 
   0   6  14      104.84      100.46      7.68 o 
   1   6  14        0.95        2.84      2.69 o 
   2   6  14        2.36        6.18      3.53 o 
   3   6  14        0.03        4.18      4.14 o 
  -6   7  14        5.34        6.29      4.62 o 
  -5   7  14        3.53        3.20      3.65 o 
  -4   7  14       10.80        8.43      3.42 o 
  -3   7  14       52.99       68.05      7.07 o 
  -2   7  14        0.44        6.70      2.80 o 
  -1   7  14        5.41        5.92      2.83 o 
   0   7  14        1.79        7.71      5.41 o 
   1   7  14        1.28        9.89      3.46 o 
   2   7  14       28.66       34.41      5.37 o 
   3   7  14       44.15       45.44     10.93 o 
  -5   8  14        0.52        8.99      4.27 o 
  -4   8  14       19.46       21.92      5.10 o 
  -3   8  14        3.85       -2.27      3.36 o 
  -2   8  14       49.84       45.57      5.88 o 
  -1   8  14       28.78       21.84      4.50 o 
   0   8  14        3.36        4.66      3.27 o 
   1   8  14       43.13       44.85      6.55 o 
   2   8  14       10.38       19.49      8.00 o 
  -4   9  14       15.26       21.03      5.54 o 
  -3   9  14       45.06       48.69      6.72 o 
  -2   9  14        4.74        2.52      3.06 o 
  -1   9  14        1.09       12.95      4.81 o 
   0   9  14        5.84       13.37      4.61 o 
   1   9  14       42.29       49.62      7.82 o 
   2   9  14       44.36       48.81     10.16 o 
  -3  10  14        0.22       -1.15      3.31 o 
  -2  10  14       15.41       24.29      7.91 o 
  -1  10  14        0.51       -3.91      3.91 o 
   0  10  14       55.15       57.49      8.01 o 
   1  10  14        1.76        8.40      5.75 o 
  -7   1  15        1.18        7.30      5.29 o 
  -6   1  15       16.33       25.03      6.62 o 
  -5   1  15        4.65        7.84      2.89 o 
  -4   1  15       37.88       41.04      4.87 o 
  -3   1  15       30.62       31.95      3.23 o 
  -2   1  15      149.12      177.46      7.78 o 
  -1   1  15      102.81       96.04      4.60 o 
   0   1  15        0.93        6.24      1.81 o 
   1   1  15      111.43      121.77      6.94 o 
   2   1  15       14.21       15.31      3.14 o 
   3   1  15       21.97       25.09      5.01 o 
   4   1  15       10.13       16.08      8.04 o 
  -7   2  15        0.34       10.59      6.30 o 
  -6   2  15       15.64       23.61      4.06 o 
  -5   2  15       64.22       49.18      5.06 o 
  -4   2  15      172.84      173.72      9.27 o 
  -3   2  15      359.20      356.60     17.42 o 
  -2   2  15       41.92       77.64     15.03 o 
  -1   2  15        1.91        6.53      2.05 o 
   0   2  15       54.22       55.57      3.30 o 
   1   2  15        2.51        8.60      2.61 o 
   2   2  15        0.01       -0.90      1.98 o 
   3   2  15       29.42       28.92      4.04 o 
   4   2  15        1.01       -0.61      3.74 o 
  -7   3  15        0.13       -1.55      7.33 o 
  -6   3  15        9.14       13.60      7.43 o 
  -5   3  15        2.90        1.91      2.72 o 
  -4   3  15       19.48       34.47      5.29 o 
  -3   3  15        2.17       10.95      2.53 o 
  -2   3  15      106.49      102.74      5.99 o 
  -1   3  15       80.09       87.41      5.00 o 
   0   3  15        0.42       -1.67      1.67 o 
   1   3  15       77.91       75.41      4.50 o 
   2   3  15        7.12        4.16      2.80 o 
   3   3  15       12.08       17.88      4.13 o 
   4   3  15        0.73        5.46      4.24 o 
  -6   4  15        0.59        7.85      4.19 o 
  -5   4  15        2.31        8.64      3.34 o 
  -4   4  15        1.55        0.90      2.61 o 
  -3   4  15        1.67        4.79      2.04 o 
  -2   4  15        5.53        6.66      3.37 o 
  -1   4  15       35.95       34.52      5.61 o 
   0   4  15       42.84       50.74      5.45 o 
   1   4  15       28.13       28.62      4.31 o 
   2   4  15       30.74       36.16      5.41 o 
   3   4  15       20.58       20.31      3.89 o 
   4   4  15        0.48       -5.72      5.79 o 
  -6   5  15        5.60        9.96      9.21 o 
  -5   5  15        0.20       -0.99      2.27 o 
  -4   5  15       15.83       15.72      3.35 o 
  -3   5  15        1.36        4.52      2.71 o 
  -2   5  15       18.99       16.38      4.19 o 
  -1   5  15       11.60       17.45      3.38 o 
   0   5  15       57.12       55.61      5.55 o 
   1   5  15        0.09        2.12      2.68 o 
   2   5  15        0.57        0.61      4.14 o 
   3   5  15       14.64        8.70      4.96 o 
  -6   6  15        6.65        0.08      3.42 o 
  -5   6  15       43.49       45.46      6.66 o 
  -4   6  15       20.37       10.57      4.27 o 
  -3   6  15       57.82       58.23      6.59 o 
  -2   6  15       17.16       15.17      4.05 o 
  -1   6  15       21.58       28.23      5.71 o 
   0   6  15        0.09       -0.21      2.27 o 
   1   6  15        1.07        5.05      3.74 o 
   2   6  15       17.73       27.22      5.26 o 
   3   6  15       33.21       39.26      7.33 o 
  -5   7  15        0.73        3.35      3.64 o 
  -4   7  15        2.64        4.22      6.11 o 
  -3   7  15        0.21        4.25      3.17 o 
  -2   7  15       13.03       24.39      7.07 o 
  -1   7  15       20.07       17.65      4.61 o 
   0   7  15        0.77        0.89      3.89 o 
   1   7  15        0.01        1.15      3.58 o 
   2   7  15        5.64       10.23      4.63 o 
   3   7  15        0.25        2.81      4.26 o 
  -5   8  15        1.67        7.58      4.52 o 
  -4   8  15       20.14       14.94      5.21 o 
  -3   8  15        3.43        4.08      3.41 o 
  -2   8  15        4.50       10.31      3.50 o 
  -1   8  15        6.49       14.06      6.63 o 
   0   8  15       12.53       11.15      3.78 o 
   1   8  15        0.59       -2.04      3.02 o 
   2   8  15       13.77       17.22      6.31 o 
  -4   9  15        8.10        4.94      4.07 o 
  -3   9  15        0.61        5.49      3.73 o 
  -2   9  15       33.58       30.88      5.84 o 
  -1   9  15        0.09        0.19      3.31 o 
   0   9  15        0.69        3.97      4.67 o 
   1   9  15        1.59        6.97      4.14 o 
  -2  10  15        4.81        4.20      3.75 o 
  -1  10  15        4.99        5.27      4.10 o 
   0  10  15        4.05        3.18      4.40 o 
  -7   0  16        0.53       19.04     12.01 o 
  -6   0  16        5.81        2.47      4.85 o 
  -5   0  16       19.72       20.37      5.59 o 
  -4   0  16       54.80       60.92      8.87 o 
  -3   0  16       15.63       11.00     12.46 o 
  -2   0  16       31.36       25.02      3.29 o 
  -1   0  16        9.77       11.92      2.56 o 
   0   0  16       86.67       78.59     11.97 o 
   1   0  16        0.19        3.97      2.93 o 
   2   0  16        0.96       17.00      8.72 o 
   3   0  16       17.67       15.60      8.23 o 
   4   0  16       28.68        7.93      8.08 o 
  -7   1  16        1.51        2.57      5.04 o 
  -6   1  16        5.29        1.99      3.45 o 
  -5   1  16        2.56        3.12      2.42 o 
  -4   1  16      208.50      216.93     10.90 o 
  -3   1  16      157.22      155.48      8.01 o 
  -2   1  16        2.88        3.64      1.80 o 
  -1   1  16       53.96       41.19      4.10 o 
   0   1  16      304.63      294.60     11.52 o 
   1   1  16       67.91       74.55      5.00 o 
   2   1  16        2.56        3.13      2.36 o 
   3   1  16        0.45        0.17      2.66 o 
   4   1  16       13.87       12.01      5.37 o 
  -7   2  16        2.53       12.93      7.47 o 
  -6   2  16        0.54        1.87      3.51 o 
  -5   2  16        9.66       15.73      3.46 o 
  -4   2  16        0.66        0.04      2.18 o 
  -3   2  16       40.16       54.08      5.84 o 
  -2   2  16        0.27       30.18      5.38 o 
  -1   2  16        0.40       -0.70      1.53 o 
   0   2  16        4.16        2.34      1.71 o 
   1   2  16       29.71       37.36      3.62 o 
   2   2  16        3.55        1.38      2.08 o 
   3   2  16        4.21        1.65      2.41 o 
   4   2  16        4.12        0.10      3.99 o 
  -6   3  16        0.69        0.25      2.83 o 
  -5   3  16       36.51       36.04      5.18 o 
  -4   3  16        1.52        3.15      3.45 o 
  -3   3  16        6.55       12.54      3.35 o 
  -2   3  16      113.87       97.05      6.87 o 
  -1   3  16       48.11       41.62      3.83 o 
   0   3  16       58.12       60.88      7.19 o 
   1   3  16        0.04        2.12      2.30 o 
   2   3  16       24.84       39.58      5.50 o 
   3   3  16        2.68        3.12      3.64 o 
  -6   4  16        5.15        3.30      3.17 o 
  -5   4  16        0.58       -1.58      2.40 o 
  -4   4  16       29.18       39.67      4.83 o 
  -3   4  16       20.33       23.49      3.40 o 
  -2   4  16      101.95      104.26      9.15 o 
  -1   4  16       15.24       15.16      4.08 o 
   0   4  16        0.67       -1.88      2.27 o 
   1   4  16        6.01        1.91      2.56 o 
   2   4  16        3.11        6.46      3.42 o 
   3   4  16       11.17        1.64      3.16 o 
  -6   5  16        0.70       -0.56      3.53 o 
  -5   5  16        3.52       -1.70      3.39 o 
  -4   5  16        2.89       -1.71      2.91 o 
  -3   5  16        2.90        1.49      4.22 o 
  -2   5  16        3.43        4.06      2.60 o 
  -1   5  16        0.27        9.95      4.62 o 
   0   5  16        0.68        0.37      2.59 o 
   1   5  16        7.50        5.69      3.25 o 
   2   5  16       39.74       56.56      7.07 o 
   3   5  16        1.34        2.90      4.38 o 
  -5   6  16        1.81        0.06      2.81 o 
  -4   6  16        0.00        3.54      3.03 o 
  -3   6  16        0.02       -1.15      2.54 o 
  -2   6  16       23.09       33.97      5.35 o 
  -1   6  16        0.47       -1.20      2.48 o 
   0   6  16       15.75       27.06      9.33 o 
   1   6  16       26.66       27.56      5.45 o 
   2   6  16        0.01        5.35      4.25 o 
   3   6  16       18.92       13.10      6.82 o 
  -5   7  16       11.18       18.53      5.38 o 
  -4   7  16        0.25       -2.97      3.60 o 
  -3   7  16        0.98        3.60      3.81 o 
  -2   7  16       15.87       17.05      4.24 o 
  -1   7  16        8.74        4.21      3.22 o 
   0   7  16       16.78        9.12      3.96 o 
   1   7  16        0.20        3.96      3.32 o 
   2   7  16       51.38       53.69      8.43 o 
  -4   8  16        2.37        0.14      2.71 o 
  -3   8  16        8.81       20.38      4.62 o 
  -2   8  16        3.23        9.38      4.46 o 
  -1   8  16        3.23       11.64      5.21 o 
   0   8  16        1.57        0.73      2.84 o 
   1   8  16        1.16        4.27      3.59 o 
  -3   9  16        0.02        1.43      5.71 o 
  -2   9  16        0.11        3.26      3.66 o 
  -1   9  16        2.58       -2.28      3.44 o 
   0   9  16        7.33        9.55      4.73 o 
  -6   1  17        0.17       -1.43      3.11 o 
  -5   1  17        0.95        3.19      3.29 o 
  -4   1  17       25.53       22.61      4.11 o 
  -3   1  17       61.17       61.86      4.63 o 
  -2   1  17        3.77        2.46      3.99 o 
  -1   1  17       72.88       68.19      4.97 o 
   0   1  17       13.74       15.29      2.28 o 
   1   1  17        1.38        6.00      3.54 o 
   2   1  17        1.73        1.17      2.41 o 
   3   1  17       33.16       37.60      7.69 o 
  -6   2  17        1.65       13.83     12.11 o 
  -5   2  17       16.01       10.91      3.76 o 
  -4   2  17       17.90       32.79      4.08 o 
  -3   2  17      182.83      181.45     10.39 o 
  -2   2  17       98.80       87.90      7.06 o 
  -1   2  17      115.94      112.76      6.80 o 
   0   2  17       83.03       88.79      6.40 o 
   1   2  17      187.13      184.06     10.98 o 
   2   2  17        8.98       12.16      3.17 o 
   3   2  17        1.87        5.33      5.13 o 
  -6   3  17        0.12       -1.42      3.27 o 
  -5   3  17        0.23       -0.44      2.06 o 
  -4   3  17        7.73       19.72      3.86 o 
  -3   3  17       99.76       99.32      6.71 o 
  -2   3  17        1.77        9.15      3.89 o 
  -1   3  17       49.67       45.08      4.14 o 
   0   3  17        5.05        3.24      2.84 o 
   1   3  17       18.57       27.22      5.19 o 
   2   3  17        2.29        1.96      3.64 o 
   3   3  17       18.41       15.14      7.90 o 
  -6   4  17        0.43        1.08      4.50 o 
  -5   4  17        0.45       -1.26      2.60 o 
  -4   4  17        0.01        2.40      2.36 o 
  -3   4  17        6.20       11.52      5.95 o 
  -2   4  17       14.43       18.29      3.87 o 
  -1   4  17       13.58       19.28      3.93 o 
   0   4  17        3.07        2.85      2.91 o 
   1   4  17       44.52       53.22      6.78 o 
   2   4  17        2.61        7.91      4.80 o 
   3   4  17        0.76        5.63      7.88 o 
  -6   5  17        0.83        3.05      4.61 o 
  -5   5  17        1.35        1.58      3.13 o 
  -4   5  17        1.26        0.97      2.64 o 
  -3   5  17       40.58       28.29      4.66 o 
  -2   5  17        3.85        7.73      3.18 o 
  -1   5  17       39.94       44.64      5.35 o 
   0   5  17       22.88       27.04      5.08 o 
   1   5  17        7.17        6.07      3.45 o 
   2   5  17        3.31       -0.09      3.10 o 
  -5   6  17        1.14        2.22      3.74 o 
  -4   6  17        9.98       13.57      4.32 o 
  -3   6  17       13.50       11.90      4.58 o 
  -2   6  17       70.32       68.23      7.17 o 
  -1   6  17       13.58       17.36      5.31 o 
   0   6  17       62.15       52.06      7.01 o 
   1   6  17        7.17        8.90      4.56 o 
   2   6  17        7.91        3.50      4.07 o 
  -5   7  17        0.21        2.56      4.01 o 
  -4   7  17        1.07       -1.34      3.09 o 
  -3   7  17       36.50       27.64      5.87 o 
  -2   7  17       38.46       42.70      6.08 o 
  -1   7  17        1.52        4.36      4.14 o 
   0   7  17        2.01       10.56      5.52 o 
   1   7  17        2.35        7.35      4.08 o 
  -4   8  17        2.68       -2.79      4.17 o 
  -3   8  17        6.21        1.15      4.47 o 
  -2   8  17       20.11       22.30      5.55 o 
  -1   8  17        5.71        2.15      3.47 o 
   0   8  17        1.34        1.17      3.14 o 
   1   8  17        0.04        0.75      3.66 o 
  -2   9  17       17.13       25.13      6.00 o 
  -1   9  17       21.46       19.78      5.94 o 
  -6   0  18        1.33        2.94      7.88 o 
  -5   0  18       16.78       18.25     11.09 o 
  -4   0  18       18.97       16.03      6.48 o 
  -3   0  18      149.55      158.01     16.97 o 
  -2   0  18       10.68       20.98     15.05 o 
  -1   0  18       71.60       52.54      7.56 o 
   0   0  18        0.37        4.60      3.21 o 
   1   0  18       16.29        8.80      3.74 o 
   2   0  18        3.13       -0.16      2.43 o 
   3   0  18        6.19       -0.72      3.93 o 
  -6   1  18        0.16        4.52      3.95 o 
  -5   1  18       14.61       10.30      3.85 o 
  -4   1  18        6.32        9.89      4.60 o 
  -3   1  18        5.79        9.29      4.51 o 
  -2   1  18      200.45      182.98      8.98 o 
  -1   1  18      186.81      181.77      9.70 o 
   0   1  18        2.51        4.02      2.53 o 
   1   1  18        3.14        1.19      2.01 o 
   2   1  18        0.00       -0.70      2.47 o 
   3   1  18        0.05       -1.01      3.95 o 
  -6   2  18        0.01        3.49      5.96 o 
  -5   2  18        0.10        1.24      2.97 o 
  -4   2  18        2.65        5.29      3.41 o 
  -3   2  18        0.25        2.24      2.13 o 
  -2   2  18        2.13        2.26      2.50 o 
  -1   2  18        0.81       -0.80      1.88 o 
   0   2  18        3.58        3.77      2.33 o 
   1   2  18        2.46        1.64      2.41 o 
   2   2  18        3.45        7.59      3.71 o 
   3   2  18        0.00       -1.31      4.71 o 
  -6   3  18        0.32       -0.08      2.91 o 
  -5   3  18        0.49        1.01      3.09 o 
  -4   3  18       65.05       60.40      6.12 o 
  -3   3  18       29.04       44.83      5.10 o 
  -2   3  18       35.10       35.57      6.20 o 
  -1   3  18        0.03        1.80      2.34 o 
   0   3  18      113.97      113.96      9.49 o 
   1   3  18       96.09       87.79      9.29 o 
   2   3  18        0.16        4.66      3.65 o 
   3   3  18        0.75        1.64      4.99 o 
  -6   4  18        1.85       -0.92      4.80 o 
  -5   4  18        4.12        2.66      3.12 o 
  -4   4  18       10.32       17.16      4.67 o 
  -3   4  18       60.95       57.10      6.82 o 
  -2   4  18       20.88       28.08      4.88 o 
  -1   4  18       12.82        8.57      3.39 o 
   0   4  18        0.58        2.80      3.18 o 
   1   4  18       19.07       28.39      4.98 o 
   2   4  18        1.31       -2.13      4.67 o 
  -5   5  18        1.16        3.62      3.60 o 
  -4   5  18       20.96       30.66      5.33 o 
  -3   5  18       22.92       34.75      5.66 o 
  -2   5  18       18.06       10.06      3.49 o 
  -1   5  18        0.30        3.82      4.03 o 
   0   5  18       34.70       33.51      5.31 o 
   1   5  18        5.40        4.46      3.53 o 
   2   5  18        6.66        8.21      5.58 o 
  -5   6  18        1.33        1.22      3.31 o 
  -4   6  18        0.74       -2.38      3.25 o 
  -3   6  18        1.60        7.06      3.37 o 
  -2   6  18       17.87       25.27      5.41 o 
  -1   6  18        9.44        6.95      4.14 o 
   0   6  18       28.95       28.73      5.45 o 
   1   6  18        0.16        2.83      3.85 o 
  -4   7  18       20.15       20.96      6.06 o 
  -3   7  18        1.90        7.76      3.71 o 
  -2   7  18       13.77       23.57      8.93 o 
  -1   7  18        9.29       12.70      5.00 o 
   0   7  18        0.76       -0.56      3.24 o 
   1   7  18       29.30       30.75      6.37 o 
  -3   8  18        6.88        6.12      4.44 o 
  -2   8  18        2.32        0.49      3.20 o 
  -1   8  18       15.46       12.75      4.70 o 
   0   8  18        3.49        3.11      3.64 o 
  -6   1  19        1.81        6.33      8.77 o 
  -5   1  19        8.87       11.10      5.91 o 
  -4   1  19        0.02        0.31      3.11 o 
  -3   1  19      102.91      103.05      9.60 o 
  -2   1  19        5.57        8.61      3.33 o 
  -1   1  19       42.65       43.33      4.80 o 
   0   1  19        0.44        0.52      2.13 o 
   1   1  19       20.34       20.35      5.94 o 
   2   1  19       20.11       14.26      5.50 o 
  -6   2  19        2.53        4.20      4.35 o 
  -5   2  19        0.80        4.59      3.50 o 
  -4   2  19        3.94        9.73      7.09 o 
  -3   2  19        0.09        5.62      4.66 o 
  -2   2  19        0.15        3.91      2.19 o 
  -1   2  19        4.34        4.23      3.35 o 
   0   2  19        4.24        4.67      2.89 o 
   1   2  19       13.64       14.67      6.90 o 
   2   2  19       14.23       23.17      6.59 o 
  -5   3  19        6.67        3.34      4.66 o 
  -4   3  19        6.09       11.33      4.35 o 
  -3   3  19       80.35       88.20      9.14 o 
  -2   3  19       72.80       80.08      7.84 o 
  -1   3  19       35.44       33.55      4.85 o 
   0   3  19       13.19       12.63      4.20 o 
   1   3  19       23.79       14.50      4.37 o 
   2   3  19        1.35       -2.22      4.24 o 
  -5   4  19        0.89        1.52      4.15 o 
  -4   4  19        0.72       -2.58      3.22 o 
  -3   4  19        4.33       18.90      4.34 o 
  -2   4  19        4.00       10.62      4.35 o 
  -1   4  19        0.86       -0.65      2.53 o 
   0   4  19       24.51       27.91      5.54 o 
   1   4  19        0.04       -0.61      2.93 o 
   2   4  19        0.28       -2.32      4.36 o 
  -5   5  19        4.75        4.72      4.78 o 
  -4   5  19        1.92       13.06      4.63 o 
  -3   5  19       25.81       24.41      7.27 o 
  -2   5  19        4.59        7.09      3.66 o 
  -1   5  19       18.10       23.48      7.32 o 
   0   5  19        0.03        4.65      4.80 o 
   1   5  19        0.91        1.88      3.46 o 
  -4   6  19       20.41       11.80      4.93 o 
  -3   6  19       44.22       56.08      6.98 o 
  -2   6  19        0.00        2.51      3.17 o 
  -1   6  19        9.34        8.34      4.10 o 
   0   6  19       12.93        7.51      4.21 o 
   1   6  19       25.77       26.25      5.98 o 
  -3   7  19        1.31       -3.15      4.27 o 
  -2   7  19        2.60        1.63      3.22 o 
  -1   7  19        3.78       -0.54      3.09 o 
   0   7  19        0.80        1.07      3.19 o 
  -5   0  20        4.37        1.60      4.08 o 
  -4   0  20        2.77       19.19     15.45 o 
  -3   0  20       44.57       58.18     17.50 o 
  -2   0  20       12.73       41.97     14.36 o 
  -1   0  20        2.38        3.32      4.39 o 
   0   0  20       31.60       38.54      8.86 o 
   1   0  20       10.58       10.34      6.80 o 
  -5   1  20       11.33        4.11      3.78 o 
  -4   1  20        0.69       -0.52      2.67 o 
  -3   1  20       13.01       12.39      4.73 o 
  -2   1  20        8.87        8.65      4.96 o 
  -1   1  20       30.50       35.84      5.36 o 
   0   1  20       25.52       25.66      8.68 o 
   1   1  20        7.49       10.83      6.74 o 
   2   1  20        2.22       23.28     10.02 o 
  -5   2  20        1.00        0.60      3.24 o 
  -4   2  20        0.67        2.66      3.14 o 
  -3   2  20        5.84        3.06      3.27 o 
  -2   2  20        8.20       11.21      3.75 o 
  -1   2  20        7.00       11.72      3.82 o 
   0   2  20        0.40        0.57      2.34 o 
   1   2  20        0.18        4.04      3.57 o 
  -5   3  20        0.12       -2.23      4.27 o 
  -4   3  20        1.42        2.26      5.93 o 
  -3   3  20        8.32       18.29      7.94 o 
  -2   3  20        2.95        2.24      4.58 o 
  -1   3  20        3.74        7.06      3.97 o 
   0   3  20       18.26       20.95      5.03 o 
   1   3  20        1.11       -0.39      4.30 o 
  -5   4  20        0.34       -4.30      4.39 o 
  -4   4  20        0.78        4.96      4.75 o 
  -3   4  20       18.28       16.45      4.87 o 
  -2   4  20       18.11       29.49      6.65 o 
  -1   4  20       27.60       23.81      5.20 o 
   0   4  20       23.50       18.38      5.68 o 
   1   4  20       10.34        7.08      4.39 o 
  -4   5  20        1.84       14.08      7.30 o 
  -3   5  20       11.54       14.88      4.38 o 
  -2   5  20        0.36        0.69      2.73 o 
  -1   5  20        2.92        5.14      4.07 o 
   0   5  20        3.23        4.04      3.98 o 
   1   5  20        0.11       -2.20      4.12 o 
  -3   6  20        0.24       -2.61      3.12 o 
  -2   6  20        0.66       -0.90      3.27 o 
  -1   6  20        0.24        4.55      3.94 o 
   0   6  20        5.17        5.49      4.12 o 
  -2   7  20        2.02       -3.41      4.42 o 
  -5   1  21        1.35        1.36      3.22 o 
  -4   1  21        0.09        3.78      5.49 o 
  -3   1  21        0.41        3.57      3.27 o 
  -2   1  21        1.19        3.64      3.53 o 
  -1   1  21        2.36       -1.39      3.32 o 
   0   1  21        0.03       -1.71      3.31 o 
   1   1  21        7.38       14.10      6.33 o 
  -5   2  21        4.65        4.79      4.63 o 
  -4   2  21        2.04       -3.48      4.74 o 
  -3   2  21        4.79        1.87      3.65 o 
  -2   2  21        0.03       -2.65      4.73 o 
  -1   2  21       93.78      113.91     12.87 o 
   0   2  21       57.30       55.53     10.69 o 
   1   2  21        4.87        1.89      7.03 o 
  -4   3  21        0.23       -3.46      4.58 o 
  -3   3  21        1.27        5.37      4.35 o 
  -2   3  21        7.16        1.48      3.75 o 
  -1   3  21        2.02        6.15      4.82 o 
   0   3  21        1.07        1.19      3.91 o 
   1   3  21        0.00        6.75      8.16 o 
  -4   4  21       17.73        9.59      9.40 o 
  -3   4  21       20.53       29.63     10.81 o 
  -2   4  21        0.09        2.96      4.85 o 
  -1   4  21        5.69        9.72      4.23 o 
   0   4  21       33.41       35.93      6.55 o 
  -3   5  21        3.83       10.87      5.00 o 
  -2   5  21        0.74        5.44      4.12 o 
  -1   5  21       22.58       22.02      5.94 o 
   0   5  21        0.00        3.31      4.07 o 
  -4   0  22        0.11        8.32     10.29 o 
  -3   0  22        0.35        5.51      9.62 o 
  -2   0  22        0.02        2.38      4.85 o 
  -1   0  22       22.83       37.92     12.46 o 
   0   0  22        4.18       -7.08     12.31 o 
  -4   1  22        0.12        3.07      4.59 o 
  -3   1  22        2.60       -6.11      6.86 o 
  -2   1  22        0.27        5.12      8.45 o 
  -1   1  22        0.53        7.12      5.58 o 
   0   1  22        0.58        4.94      5.09 o 
  -4   2  22        1.39        3.18      4.84 o 
  -3   2  22        0.02        6.49      4.96 o 
  -2   2  22        1.87        7.85      5.55 o 
  -1   2  22        3.06        5.92      6.15 o 
   0   2  22        0.00        6.08      8.19 o 
  -4   3  22        1.19       -4.44      4.44 o 
  -3   3  22        4.60       10.07      5.21 o 
  -2   3  22        1.36        4.85      5.02 o 
  -1   3  22        3.83        5.38      5.63 o 
   0   3  22        0.05       -0.11      4.65 o 
  -3   4  22       10.03        3.69      5.69 o 
  -2   4  22        3.48        6.95      5.37 o 
  -1   4  22       19.13        8.91      5.61 o 
  -3   1  23        0.06        1.64      4.48 o 
  -2   1  23        1.29        7.29     10.29 o 
  -1   1  23        0.00       -5.48      5.48 o 
  -3   2  23        1.04        8.58      9.45 o 
  -2   2  23       22.83       13.32     19.54 o 
                                                 
